# Supplementary material for: Phenome-wide analysis of genome-wide polygenic scores
Source: Mol Psychiatry. 2015 Aug 25;21(9):1188–93. doi: 10.1038/mp.2015.126 (PMC4767701; doi:10.1038/mp.2015.126)
Supplement: Supplementary Table 3 [file mp2015126x18.xlsx]

## Sheet: nSNPS
	Number of SNPs by P-Value threshold
	0.05	0.1	0.3
ADHD	10383	18656	43780
Adult IQ	13211	22179	48528
Child IQ	12175	21161	47830
Schizophrenia	22105	33223	63308
Alzheimer's	16737	27992	59098
Major Depressive Disorder	11169	19248	44777
Bipolar Disorder	13241	22300	48684
College	13880	22568	47133
BMI	10937	18838	44826
Height	25122	34621	58134
Autism Spectrum Disorder	14670	25268	57222
Intracranial volume	14220	24645	55662
Ever smoked	13895	23287	50447

## Sheet: pT=0.30 Correlations
	GPS_Attention-Deficit Hyperactivty Disoder	GPS_Alzheimer's	GPS_Autism Spectrum Disorder	GPS_Bipolar Disorder	GPS_Body Mass Index	GPS_College	GPS_Height	GPS_Intracranial volume	GPS_Child IQ	GPS_Major Depressive Disorder	GPS_Schizophrenia	GPS_Ever smoked	PHENOS_g	PHENOS_Raven's Progressive Matrices	PHENOS_Mill Hill Vocabulary	PHENOS_GCSE English	PHENOS_GCSE maths	PHENOS_GCSE science	PHENOS_PISA Attitudes to School	PHENOS_PISA Homework total	PHENOS_PISA Homework Behaviour	PHENOS_PISA Homework Feedback	PHENOS_PISA maths self-efficacy	PHENOS_PISA maths interest	PHENOS_PISA time spent on maths	PHENOS_Academic self-concept	PHENOS_GRIT	PHENOS_Agreeableness	PHENOS_Conscientiousness	PHENOS_Extraversion	PHENOS_Neuroticism	PHENOS_Openness	PHENOS_Life Satisfaction	PHENOS_Curiosity Explore	PHENOS_Curiosity Flow	PHENOS_Chaos at Home	PHENOS_Attachment total	PHENOS_Parental Monitoring	PHENOS_Parental Control	PHENOS_SDQ Total	PHENOS_SDQ Conduct	PHENOS_SDQ Hyperactivity	PHENOS_SDQ Prosocial	PHENOS_Peer Victimisation	PHENOS_Conners: Inattention	PHENOS_Conners: Impulsivity	PHENOS_Autism Quotient: Social	PHENOS_Autism Quotient: Attention Switching	PHENOS_Autism Quotient: Imagination
GPS_Attention-Deficit Hyperactivty Disoder	1	-0.015	0.024	0.011	-0.001	-0.025	0.035	-0.024	0.005	0.002	0.021	-0.006	0.053	0.059	0.022	0.023	0.032	0.039	0.044	0	-0.008	0.005	0.021	0.035	0.046	0.034	0.04	0.005	0.04	0.001	0.041	-0.046	0.053	-0.002	-0.003	-0.021	0.026	0.015	-0.013	-0.013	-0.024	-0.006	0.001	-0.002	0.002	-0.003	0.001	0.025	-0.002
GPS_Alzheimer's	-0.015	1	-0.021	0.009	0.001	-0.012	-0.011	0.014	-0.008	0.032	0.019	-0.035	0.021	0.001	0.036	-0.016	0	0.004	-0.03	0.001	0.039	-0.024	0.017	0.007	-0.026	0.017	-0.009	0.016	0.048	-0.049	0.005	0.034	0.005	0.033	0.006	0.021	-0.014	0.017	-0.032	0.014	0	-0.007	0.015	0.047	0.023	0.043	0.006	0.014	0.001
GPS_Autism Spectrum Disorder	0.024	-0.021	1	-0.008	-0.055	0.041	0.006	0.009	0.014	-0.016	0.005	0.012	0.058	0.026	0.066	0.016	0.035	0.041	0.025	0.04	0.03	0.035	0.062	-0.007	-0.006	0.036	0.037	0.031	0.053	0.044	-0.017	-0.003	0.019	0.031	0.026	-0.057	-0.055	0.013	-0.025	-0.009	-0.001	0.027	0.002	-0.021	-0.005	0.002	0.019	0.026	-0.006
GPS_Bipolar Disorder	0.011	0.009	-0.008	1	-0.009	0.045	0.017	0.008	-0.053	0.119	0.212	0.015	0.018	0.013	-0.001	0.031	0.025	0.048	-0.014	0.029	0.035	0.017	-0.007	-0.001	0.009	0.056	0.049	-0.006	0.036	0.032	0.016	-0.006	0.036	0.076	0.002	-0.006	0.038	0.006	-0.004	0.003	0.011	-0.01	0.031	-0.039	-0.017	-0.01	-0.037	-0.013	-0.049
GPS_Body Mass Index	-0.001	0.001	-0.055	-0.009	1	-0.08	-0.113	-0.004	-0.039	-0.017	0.016	0.051	-0.025	-0.01	-0.021	-0.036	-0.029	-0.035	0.014	0	-0.001	-0.001	-0.06	-0.046	0.036	-0.028	0.065	-0.051	0.007	0.023	-0.019	-0.01	-0.024	0.029	0.069	0.048	-0.031	0.028	-0.034	0.025	0.033	0.016	-0.001	0.046	0.026	0.016	0	-0.013	0.016
GPS_College	-0.025	-0.012	0.041	0.045	-0.08	1	-0.008	0.043	0.074	-0.002	0.036	0.007	0.135	0.118	0.089	0.147	0.149	0.142	0.011	0.054	0.079	0.023	0.116	0.099	0.039	0.077	-0.035	0.02	0.049	0.02	-0.01	0.006	0.001	0.01	-0.051	-0.1	0.02	-0.003	-0.039	-0.072	-0.081	-0.064	0.039	-0.007	-0.056	-0.055	0.002	-0.05	-0.04
GPS_Height	0.035	-0.011	0.006	0.017	-0.113	-0.008	1	0.016	0.01	-0.039	-0.095	-0.07	-0.011	0.013	-0.021	0.027	0.027	0.015	-0.005	0.019	0.03	0.005	-0.005	0.023	0.059	-0.011	-0.015	0.022	-0.023	-0.06	0.021	-0.046	0.012	-0.001	-0.038	0.018	-0.022	0.005	-0.003	-0.005	-0.009	-0.028	-0.012	-0.045	-0.002	-0.026	-0.015	-0.039	0.002
GPS_Intracranial volume	-0.024	0.014	0.009	0.008	-0.004	0.043	0.016	1	0.037	-0.005	0.008	0.037	0.001	0.01	0.029	0.026	0.018	0.025	-0.03	-0.011	-0.013	-0.007	0.02	0	-0.041	0.007	-0.016	-0.02	-0.007	-0.026	-0.022	-0.027	0.021	0.027	-0.026	0.021	-0.02	0.004	-0.033	0.013	0.015	0.019	-0.011	0.027	0.037	0.004	-0.01	0.007	-0.014
GPS_Child IQ	0.005	-0.008	0.014	-0.053	-0.039	0.074	0.01	0.037	1	-0.018	-0.022	-0.003	0.067	0.074	0.038	0.085	0.094	0.091	-0.008	-0.066	-0.042	-0.061	0.062	0.041	-0.047	-0.014	-0.049	-0.003	0.014	0.027	0.023	-0.012	0.003	0.011	0.029	-0.011	-0.008	-0.011	0.026	-0.044	-0.037	-0.031	-0.011	0.009	-0.056	-0.02	0.006	0.002	-0.02
GPS_Major Depressive Disorder	0.002	0.032	-0.016	0.119	-0.017	-0.002	-0.039	-0.005	-0.018	1	0.103	-0.005	-0.055	-0.071	-0.025	0.021	-0.014	-0.003	-0.015	-0.016	-0.046	0.009	-0.044	-0.024	-0.012	-0.038	-0.039	-0.038	-0.015	-0.054	0.041	0.002	-0.043	-0.013	0.004	0.01	-0.002	-0.054	0.019	0.027	0.037	0.01	0.006	-0.013	0.011	-0.011	-0.01	-0.006	-0.034
GPS_Schizophrenia	0.021	0.019	0.005	0.212	0.016	0.036	-0.095	0.008	-0.022	0.103	1	0.043	0.001	-0.008	-0.015	0.038	-0.013	0.009	-0.007	0.007	0.049	-0.022	-0.007	0.005	0.017	0.03	0.06	0.009	0.034	0.038	0.003	0.037	0.003	0.07	0.01	-0.028	0.016	0.022	-0.036	0.012	0.024	0.022	0	-0.029	0.009	0.025	-0.037	0.012	-0.071
GPS_Ever smoked	-0.006	-0.035	0.012	0.015	0.051	0.007	-0.07	0.037	-0.003	-0.005	0.043	1	-0.027	-0.038	-0.005	-0.044	-0.051	-0.042	0.007	-0.002	-0.002	-0.001	0.01	-0.02	-0.02	-0.027	-0.004	-0.002	-0.055	0.033	0.015	0.01	-0.02	-0.019	-0.015	-0.018	-0.007	0.012	-0.007	0.022	0.017	0.011	-0.018	0.017	0.006	0.036	-0.016	-0.037	0.021
PHENOS_g	0.053	0.021	0.058	0.018	-0.025	0.135	-0.011	0.001	0.067	-0.055	0.001	-0.027	1	0.822	0.809	0.485	0.534	0.528	0.117	0.17	0.215	0.091	0.4	0.211	0.001	0.351	0.006	0.047	0.109	0.013	-0.007	0.151	0.043	0.172	0.05	-0.206	0.079	0.043	-0.082	-0.201	-0.127	-0.126	0.072	0.005	-0.115	-0.096	-0.007	-0.096	-0.246
PHENOS_Raven's Progressive Matrices	0.059	0.001	0.026	0.013	-0.01	0.118	0.013	0.01	0.074	-0.071	-0.008	-0.038	0.822	1	0.33	0.332	0.467	0.419	0.096	0.11	0.175	0.035	0.351	0.234	-0.004	0.29	-0.005	0.106	0.11	0.019	-0.02	0.117	0.046	0.105	0.04	-0.145	0.088	0.086	-0.038	-0.176	-0.139	-0.095	0.086	-0.007	-0.113	-0.109	-0.023	-0.083	-0.174
PHENOS_Mill Hill Vocabulary	0.022	0.036	0.066	-0.001	-0.021	0.089	-0.021	0.029	0.038	-0.025	-0.015	-0.005	0.809	0.33	1	0.472	0.414	0.458	0.108	0.174	0.184	0.116	0.307	0.102	0.01	0.293	0.018	-0.016	0.07	0.004	-0.004	0.134	0.038	0.167	0.039	-0.2	0.048	-0.013	-0.073	-0.15	-0.064	-0.119	0.026	0.01	-0.086	-0.053	0.013	-0.087	-0.229
PHENOS_GCSE English	0.023	-0.016	0.016	0.031	-0.036	0.147	0.027	0.026	0.085	0.021	0.038	-0.044	0.485	0.332	0.472	1	0.711	0.703	0.272	0.264	0.345	0.133	0.399	0.138	0.093	0.393	0.105	0.088	0.241	0.095	-0.066	0.112	0.067	0.203	-0.003	-0.266	0.138	0.047	-0.075	-0.364	-0.226	-0.234	0.1	-0.05	-0.338	-0.21	-0.09	-0.163	-0.338
PHENOS_GCSE maths	0.032	0	0.035	0.025	-0.029	0.149	0.027	0.018	0.094	-0.014	-0.013	-0.051	0.534	0.467	0.414	0.711	1	0.774	0.21	0.22	0.298	0.104	0.625	0.436	0.109	0.436	0.088	0.049	0.212	0.057	-0.052	0.009	0.099	0.145	-0.013	-0.246	0.09	0.03	-0.05	-0.345	-0.248	-0.174	0.075	-0.072	-0.338	-0.21	-0.04	-0.125	-0.193
PHENOS_GCSE science	0.039	0.004	0.041	0.048	-0.035	0.142	0.015	0.025	0.091	-0.003	0.009	-0.042	0.528	0.419	0.458	0.703	0.774	1	0.204	0.228	0.309	0.107	0.548	0.276	0.039	0.454	0.103	0.029	0.228	0.051	-0.032	0.037	0.087	0.176	0.035	-0.243	0.103	0.058	-0.052	-0.332	-0.236	-0.2	0.112	-0.075	-0.317	-0.192	-0.034	-0.121	-0.23
PHENOS_PISA Attitudes to School	0.044	-0.03	0.025	-0.014	0.014	0.011	-0.005	-0.03	-0.008	-0.015	-0.007	0.007	0.117	0.096	0.108	0.272	0.21	0.204	1	0.434	0.276	0.397	0.199	0.23	0.129	0.309	0.236	0.14	0.231	0.204	-0.242	0.093	0.354	0.21	0.065	-0.25	0.321	0.186	-0.067	-0.217	-0.157	-0.111	0.193	-0.211	-0.175	-0.085	-0.131	-0.136	-0.121
PHENOS_PISA Homework total	0	0.001	0.04	0.029	0	0.054	0.019	-0.011	-0.066	-0.016	0.007	-0.002	0.17	0.11	0.174	0.264	0.22	0.228	0.434	1	0.68	0.884	0.257	0.257	0.212	0.311	0.315	0.155	0.252	0.107	-0.192	0.07	0.217	0.2	0.082	-0.335	0.243	0.185	-0.104	-0.181	-0.136	-0.053	0.127	-0.173	-0.17	-0.029	-0.043	-0.05	-0.119
PHENOS_PISA Homework Behaviour	-0.008	0.039	0.03	0.035	-0.001	0.079	0.03	-0.013	-0.042	-0.046	0.049	-0.002	0.215	0.175	0.184	0.345	0.298	0.309	0.276	0.68	1	0.261	0.257	0.177	0.2	0.312	0.309	0.182	0.323	0.086	-0.156	0.005	0.166	0.16	-0.004	-0.364	0.145	0.198	-0.138	-0.254	-0.198	-0.118	0.124	-0.183	-0.255	-0.092	-0.015	-0.032	-0.116
PHENOS_PISA Homework Feedback	0.005	-0.024	0.035	0.017	-0.001	0.023	0.005	-0.007	-0.061	0.009	-0.022	-0.001	0.091	0.035	0.116	0.133	0.104	0.107	0.397	0.884	0.261	1	0.177	0.229	0.151	0.216	0.222	0.088	0.128	0.087	-0.156	0.088	0.186	0.161	0.108	-0.209	0.232	0.119	-0.05	-0.081	-0.057	0.003	0.09	-0.114	-0.066	0.021	-0.049	-0.049	-0.086
PHENOS_PISA maths self-efficacy	0.021	0.017	0.062	-0.007	-0.06	0.116	-0.005	0.02	0.062	-0.044	-0.007	0.01	0.4	0.351	0.307	0.399	0.625	0.548	0.199	0.257	0.257	0.177	1	0.518	0.113	0.571	0.228	0.051	0.268	0.172	-0.133	0.048	0.165	0.273	0.138	-0.271	0.168	0.107	-0.025	-0.182	-0.118	-0.064	0.081	-0.134	-0.179	-0.048	-0.088	-0.107	-0.097
PHENOS_PISA maths interest	0.035	0.007	-0.007	-0.001	-0.046	0.099	0.023	0	0.041	-0.024	0.005	-0.02	0.211	0.234	0.102	0.138	0.436	0.276	0.23	0.257	0.177	0.229	0.518	1	0.195	0.373	0.217	0.038	0.215	0.041	-0.113	-0.092	0.161	0.178	0.087	-0.175	0.114	0.144	-0.111	-0.1	-0.099	-0.007	0.073	-0.104	-0.059	0.006	0.043	0.017	0.093
PHENOS_PISA time spent on maths	0.046	-0.026	-0.006	0.009	0.036	0.039	0.059	-0.041	-0.047	-0.012	0.017	-0.02	0.001	-0.004	0.01	0.093	0.109	0.039	0.129	0.212	0.2	0.151	0.113	0.195	1	0.117	0.168	0.051	0.149	0.051	-0.05	0	0.048	0.098	0.045	-0.127	0.088	0.092	-0.09	-0.105	-0.081	0.014	0.041	0.014	-0.054	-0.066	-0.055	-0.034	-0.005
PHENOS_Academic self-concept	0.034	0.017	0.036	0.056	-0.028	0.077	-0.011	0.007	-0.014	-0.038	0.03	-0.027	0.351	0.29	0.293	0.393	0.436	0.454	0.309	0.311	0.312	0.216	0.571	0.373	0.117	1	0.387	0.068	0.421	0.265	-0.288	0.143	0.244	0.398	0.226	-0.273	0.252	0.136	-0.04	-0.229	-0.129	-0.091	0.132	-0.167	-0.218	-0.042	-0.096	-0.148	-0.217
PHENOS_GRIT	0.04	-0.009	0.037	0.049	0.065	-0.035	-0.015	-0.016	-0.049	-0.039	0.06	-0.004	0.006	-0.005	0.018	0.105	0.088	0.103	0.236	0.315	0.309	0.222	0.228	0.217	0.168	0.387	1	0.188	0.495	0.217	-0.272	-0.023	0.25	0.253	0.049	-0.238	0.235	0.227	-0.023	-0.217	-0.119	-0.08	0.151	-0.211	-0.231	-0.019	-0.056	-0.044	-0.069
PHENOS_Agreeableness	0.005	0.016	0.031	-0.006	-0.051	0.02	0.022	-0.02	-0.003	-0.038	0.009	-0.002	0.047	0.106	-0.016	0.088	0.049	0.029	0.14	0.155	0.182	0.088	0.051	0.038	0.051	0.068	0.188	1	0.244	0.178	-0.21	0.219	0.184	0.099	-0.035	-0.147	0.212	0.167	-0.03	-0.173	-0.177	-0.051	0.225	-0.099	-0.098	-0.081	-0.09	-0.107	-0.053
PHENOS_Conscientiousness	0.04	0.048	0.053	0.036	0.007	0.049	-0.023	-0.007	0.014	-0.015	0.034	-0.055	0.109	0.11	0.07	0.241	0.212	0.228	0.231	0.252	0.323	0.128	0.268	0.215	0.149	0.421	0.495	0.244	1	0.221	-0.195	0.054	0.203	0.309	0.149	-0.228	0.171	0.241	0.007	-0.243	-0.131	-0.098	0.145	-0.103	-0.304	-0.066	-0.047	-0.047	-0.063
PHENOS_Extraversion	0.001	-0.049	0.044	0.032	0.023	0.02	-0.06	-0.026	0.027	-0.054	0.038	0.033	0.013	0.019	0.004	0.095	0.057	0.051	0.204	0.107	0.086	0.087	0.172	0.041	0.051	0.265	0.217	0.178	0.221	1	-0.406	0.227	0.286	0.358	0.19	-0.112	0.365	0.112	0.051	-0.05	0.004	-0.049	0.165	-0.141	-0.047	0.148	-0.456	-0.23	-0.099
PHENOS_Neuroticism	0.041	0.005	-0.017	0.016	-0.019	-0.01	0.021	-0.022	0.023	0.041	0.003	0.015	-0.007	-0.02	-0.004	-0.066	-0.052	-0.032	-0.242	-0.192	-0.156	-0.156	-0.133	-0.113	-0.05	-0.288	-0.272	-0.21	-0.195	-0.406	1	-0.095	-0.431	-0.228	-0.065	0.242	-0.383	-0.166	-0.057	0.174	0.146	0.06	-0.204	0.264	0.093	0.013	0.232	0.2	0.083
PHENOS_Openness	-0.046	0.034	-0.003	-0.006	-0.01	0.006	-0.046	-0.027	-0.012	0.002	0.037	0.01	0.151	0.117	0.134	0.112	0.009	0.037	0.093	0.07	0.005	0.088	0.048	-0.092	0	0.143	-0.023	0.219	0.054	0.227	-0.095	1	0.025	0.281	0.167	-0.006	0.109	-0.033	0.029	-0.027	0	-0.07	0.019	0.067	0.024	-0.011	-0.077	-0.075	-0.246
PHENOS_Life Satisfaction	0.053	0.005	0.019	0.036	-0.024	0.001	0.012	0.021	0.003	-0.043	0.003	-0.02	0.043	0.046	0.038	0.067	0.099	0.087	0.354	0.217	0.166	0.186	0.165	0.161	0.048	0.244	0.25	0.184	0.203	0.286	-0.431	0.025	1	0.155	0.033	-0.305	0.441	0.276	0.001	-0.269	-0.249	-0.119	0.205	-0.302	-0.211	-0.115	-0.248	-0.203	-0.069
PHENOS_Curiosity Explore	-0.002	0.033	0.031	0.076	0.029	0.01	-0.001	0.027	0.011	-0.013	0.07	-0.019	0.172	0.105	0.167	0.203	0.145	0.176	0.21	0.2	0.16	0.161	0.273	0.178	0.098	0.398	0.253	0.099	0.309	0.358	-0.228	0.281	0.155	1	0.451	-0.143	0.236	0.083	-0.039	-0.065	-0.009	-0.032	0.144	-0.042	-0.053	0.062	-0.173	-0.093	-0.132
PHENOS_Curiosity Flow	-0.003	0.006	0.026	0.002	0.069	-0.051	-0.038	-0.026	0.029	0.004	0.01	-0.015	0.05	0.04	0.039	-0.003	-0.013	0.035	0.065	0.082	-0.004	0.108	0.138	0.087	0.045	0.226	0.049	-0.035	0.149	0.19	-0.065	0.167	0.033	0.451	1	0.003	0.099	-0.005	-0.029	0.093	0.118	0.075	0.008	0.054	0.099	0.14	0.002	0.042	-0.027
PHENOS_Chaos at Home	-0.021	0.021	-0.057	-0.006	0.048	-0.1	0.018	0.021	-0.011	0.01	-0.028	-0.018	-0.206	-0.145	-0.2	-0.266	-0.246	-0.243	-0.25	-0.335	-0.364	-0.209	-0.271	-0.175	-0.127	-0.273	-0.238	-0.147	-0.228	-0.112	0.242	-0.006	-0.305	-0.143	0.003	1	-0.165	-0.219	0.148	0.289	0.281	0.179	-0.188	0.199	0.241	0.139	0.103	0.124	0.098
PHENOS_Attachment total	0.026	-0.014	-0.055	0.038	-0.031	0.02	-0.022	-0.02	-0.008	-0.002	0.016	-0.007	0.079	0.088	0.048	0.138	0.09	0.103	0.321	0.243	0.145	0.232	0.168	0.114	0.088	0.252	0.235	0.212	0.171	0.365	-0.383	0.109	0.441	0.236	0.099	-0.165	1	0.229	0.079	-0.186	-0.104	-0.079	0.126	-0.335	-0.155	-0.044	-0.258	-0.214	-0.124
PHENOS_Parental Monitoring	0.015	0.017	0.013	0.006	0.028	-0.003	0.005	0.004	-0.011	-0.054	0.022	0.012	0.043	0.086	-0.013	0.047	0.03	0.058	0.186	0.185	0.198	0.119	0.107	0.144	0.092	0.136	0.227	0.167	0.241	0.112	-0.166	-0.033	0.276	0.083	-0.005	-0.219	0.229	1	-0.095	-0.122	-0.122	-0.034	0.132	-0.176	-0.106	-0.024	-0.001	-0.024	-0.042
PHENOS_Parental Control	-0.013	-0.032	-0.025	-0.004	-0.034	-0.039	-0.003	-0.033	0.026	0.019	-0.036	-0.007	-0.082	-0.038	-0.073	-0.075	-0.05	-0.052	-0.067	-0.104	-0.138	-0.05	-0.025	-0.111	-0.09	-0.04	-0.023	-0.03	0.007	0.051	-0.057	0.029	0.001	-0.039	-0.029	0.148	0.079	-0.095	1	0.018	0.065	-0.027	-0.061	-0.061	-0.035	-0.002	-0.08	-0.031	0.014
PHENOS_SDQ Total	-0.013	0.014	-0.009	0.003	0.025	-0.072	-0.005	0.013	-0.044	0.027	0.012	0.022	-0.201	-0.176	-0.15	-0.364	-0.345	-0.332	-0.217	-0.181	-0.254	-0.081	-0.182	-0.1	-0.105	-0.229	-0.217	-0.173	-0.243	-0.05	0.174	-0.027	-0.269	-0.065	0.093	0.289	-0.186	-0.122	0.018	1	0.802	0.404	-0.449	0.143	0.667	0.552	0.268	0.417	0.339
PHENOS_SDQ Conduct	-0.024	0	-0.001	0.011	0.033	-0.081	-0.009	0.015	-0.037	0.037	0.024	0.017	-0.127	-0.139	-0.064	-0.226	-0.248	-0.236	-0.157	-0.136	-0.198	-0.057	-0.118	-0.099	-0.081	-0.129	-0.119	-0.177	-0.131	0.004	0.146	0	-0.249	-0.009	0.118	0.281	-0.104	-0.122	0.065	0.802	1	0.281	-0.402	0.087	0.468	0.414	0.148	0.291	0.191
PHENOS_SDQ Hyperactivity	-0.006	-0.007	0.027	-0.01	0.016	-0.064	-0.028	0.019	-0.031	0.01	0.022	0.011	-0.126	-0.095	-0.119	-0.234	-0.174	-0.2	-0.111	-0.053	-0.118	0.003	-0.064	-0.007	0.014	-0.091	-0.08	-0.051	-0.098	-0.049	0.06	-0.07	-0.119	-0.032	0.075	0.179	-0.079	-0.034	-0.027	0.404	0.281	1	-0.24	0.115	0.278	0.281	0.178	0.273	0.246
PHENOS_SDQ Prosocial	0.001	0.015	0.002	0.031	-0.001	0.039	-0.012	-0.011	-0.011	0.006	0	-0.018	0.072	0.086	0.026	0.1	0.075	0.112	0.193	0.127	0.124	0.09	0.081	0.073	0.041	0.132	0.151	0.225	0.145	0.165	-0.204	0.019	0.205	0.144	0.008	-0.188	0.126	0.132	-0.061	-0.449	-0.402	-0.24	1	-0.077	-0.312	-0.13	-0.379	-0.341	-0.287
PHENOS_Peer Victimisation	-0.002	0.047	-0.021	-0.039	0.046	-0.007	-0.045	0.027	0.009	-0.013	-0.029	0.017	0.005	-0.007	0.01	-0.05	-0.072	-0.075	-0.211	-0.173	-0.183	-0.114	-0.134	-0.104	0.014	-0.167	-0.211	-0.099	-0.103	-0.141	0.264	0.067	-0.302	-0.042	0.054	0.199	-0.335	-0.176	-0.061	0.143	0.087	0.115	-0.077	1	0.16	0.083	0.089	0.108	0.037
PHENOS_Conners: Inattention	0.002	0.023	-0.005	-0.017	0.026	-0.056	-0.002	0.037	-0.056	0.011	0.009	0.006	-0.115	-0.113	-0.086	-0.338	-0.338	-0.317	-0.175	-0.17	-0.255	-0.066	-0.179	-0.059	-0.054	-0.218	-0.231	-0.098	-0.304	-0.047	0.093	0.024	-0.211	-0.053	0.099	0.241	-0.155	-0.106	-0.035	0.667	0.468	0.278	-0.312	0.16	1	0.527	0.176	0.361	0.266
PHENOS_Conners: Impulsivity	-0.003	0.043	0.002	-0.01	0.016	-0.055	-0.026	0.004	-0.02	-0.011	0.025	0.036	-0.096	-0.109	-0.053	-0.21	-0.21	-0.192	-0.085	-0.029	-0.092	0.021	-0.048	0.006	-0.066	-0.042	-0.019	-0.081	-0.066	0.148	0.013	-0.011	-0.115	0.062	0.14	0.139	-0.044	-0.024	-0.002	0.552	0.414	0.281	-0.13	0.083	0.527	1	0.066	0.231	0.169
PHENOS_Autism Quotient: Social	0.001	0.006	0.019	-0.037	0	0.002	-0.015	-0.01	0.006	-0.01	-0.037	-0.016	-0.007	-0.023	0.013	-0.09	-0.04	-0.034	-0.131	-0.043	-0.015	-0.049	-0.088	0.043	-0.055	-0.096	-0.056	-0.09	-0.047	-0.456	0.232	-0.077	-0.248	-0.173	0.002	0.103	-0.258	-0.001	-0.08	0.268	0.148	0.178	-0.379	0.089	0.176	0.066	1	0.553	0.324
PHENOS_Autism Quotient: Attention Switching	0.025	0.014	0.026	-0.013	-0.013	-0.05	-0.039	0.007	0.002	-0.006	0.012	-0.037	-0.096	-0.083	-0.087	-0.163	-0.125	-0.121	-0.136	-0.05	-0.032	-0.049	-0.107	0.017	-0.034	-0.148	-0.044	-0.107	-0.047	-0.23	0.2	-0.075	-0.203	-0.093	0.042	0.124	-0.214	-0.024	-0.031	0.417	0.291	0.273	-0.341	0.108	0.361	0.231	0.553	1	0.372
PHENOS_Autism Quotient: Imagination	-0.002	0.001	-0.006	-0.049	0.016	-0.04	0.002	-0.014	-0.02	-0.034	-0.071	0.021	-0.246	-0.174	-0.229	-0.338	-0.193	-0.23	-0.121	-0.119	-0.116	-0.086	-0.097	0.093	-0.005	-0.217	-0.069	-0.053	-0.063	-0.099	0.083	-0.246	-0.069	-0.132	-0.027	0.098	-0.124	-0.042	0.014	0.339	0.191	0.246	-0.287	0.037	0.266	0.169	0.324	0.372	1
PHENOS_Autism Quotient: Attention to Detail	0.024	0.002	0.011	0.026	-0.021	0.012	-0.03	-0.006	0.041	-0.002	-0.032	-0.065	0.13	0.098	0.11	0.121	0.169	0.157	0.08	0.106	0.08	0.091	0.15	0.177	0.012	0.179	0.081	-0.002	0.142	-0.01	0.022	-0.024	-0.008	0.062	0.07	-0.026	-0.023	0.049	-0.004	-0.003	0.02	0.028	0.033	0.012	-0.059	0.129	0.134	0.177	-0.01
PHENOS_Callous Unemotional Traits	-0.017	-0.011	0.007	-0.015	0.02	-0.065	-0.012	0.016	-0.04	0.001	0.013	-0.006	-0.067	-0.12	0.011	-0.199	-0.188	-0.203	-0.158	-0.169	-0.205	-0.096	-0.064	-0.03	-0.076	-0.063	-0.145	-0.175	-0.183	-0.065	0.067	-0.043	-0.202	-0.079	0.089	0.216	-0.139	-0.109	0.009	0.544	0.513	0.26	-0.505	0.056	0.508	0.29	0.217	0.248	0.225
PHENOS_ARBQ Anxiety	0.001	0.01	-0.002	-0.02	0.012	-0.038	0.01	-0.015	-0.02	0.005	0.023	-0.028	-0.044	-0.036	-0.045	-0.107	-0.131	-0.098	-0.107	-0.026	-0.002	-0.036	-0.151	-0.043	-0.059	-0.174	-0.044	-0.013	-0.016	-0.264	0.304	-0.04	-0.284	-0.102	-0.02	0.138	-0.219	-0.001	-0.044	0.388	0.304	0.205	-0.225	0.164	0.302	0.297	0.45	0.504	0.207
PHENOS_SANS (negative symptoms)	0.007	0.021	-0.003	-0.037	0.039	-0.06	0.003	0.003	-0.033	0.003	-0.018	-0.002	-0.09	-0.113	-0.047	-0.229	-0.213	-0.212	-0.157	-0.095	-0.139	-0.04	-0.112	-0.06	-0.029	-0.141	-0.134	-0.106	-0.128	-0.279	0.198	-0.01	-0.289	-0.156	0.042	0.195	-0.185	-0.073	-0.033	0.509	0.395	0.287	-0.411	0.101	0.559	0.298	0.453	0.455	0.272
PHENOS_Grandiosity	0.009	0.014	-0.031	-0.006	0.041	-0.017	-0.039	0.022	-0.041	-0.025	-0.003	-0.034	-0.068	-0.054	-0.047	0.005	-0.011	-0.008	0.052	0.061	0.033	0.06	0.079	0.062	0.048	0.172	0.077	-0.077	0.13	0.216	-0.119	0.126	0.138	0.242	0.196	-0.012	0.016	0.053	-0.02	0.025	0.029	0.05	0.035	0.025	0.041	0.132	-0.064	0.005	-0.031
PHENOS_Paranoid	-0.029	0.007	-0.001	-0.047	0.024	0.019	-0.028	-0.01	-0.014	0.019	-0.035	0	0.026	0.017	0.032	0.04	0.008	0.033	-0.158	-0.104	-0.115	-0.067	-0.093	-0.083	-0.006	-0.133	-0.208	-0.16	-0.079	-0.167	0.365	0.026	-0.471	-0.071	0.047	0.2	-0.309	-0.139	-0.018	0.177	0.175	0.067	-0.099	0.474	0.128	0.09	0.113	0.126	0.019
PHENOS_Cognitive Disorganisation	-0.052	0.006	-0.025	-0.019	0.03	-0.02	-0.032	0.002	-0.019	0.022	-0.02	0.003	-0.068	-0.001	-0.128	-0.166	-0.159	-0.154	-0.209	-0.248	-0.285	-0.151	-0.231	-0.142	-0.113	-0.362	-0.401	-0.126	-0.282	-0.208	0.398	0.01	-0.457	-0.149	0.034	0.32	-0.248	-0.19	-0.021	0.262	0.186	0.138	-0.153	0.283	0.267	0.118	0.154	0.215	0.163
PHENOS_BMI	0.007	-0.039	0.012	0.035	0.176	-0.002	-0.068	0.033	-0.068	-0.022	0	0.09	-0.008	-0.033	0.024	-0.054	-0.07	-0.032	-0.063	0.006	-0.038	0.031	-0.073	0.002	-0.016	-0.016	-0.055	-0.068	-0.032	-0.019	-0.007	-0.015	-0.025	0.021	0.081	0.044	-0.061	0.003	0.032	0.003	0.017	-0.005	0.015	0.08	0.013	-0.002	0.002	0.015	0.006
PHENOS_Height	-0.032	-0.022	-0.06	0.048	-0.014	0.028	0.33	0	0.052	0.033	0.015	0	0.049	0.041	0.041	0.067	0.085	0.102	0.058	-0.035	0.007	-0.051	0.042	0.011	0.015	0.045	-0.03	0.037	0.008	-0.04	0	0.023	0.001	0.034	0.019	0.025	0	-0.053	0.018	-0.023	-0.045	-0.005	-0.022	-0.001	-0.025	-0.026	-0.04	-0.103	0.024
PHENOS_Puberty	0.015	0.03	-0.034	0.004	0.034	0.004	0.08	-0.024	0.022	-0.023	-0.031	0.002	0.129	0.129	0.08	0.15	0.16	0.17	0.062	-0.013	0.023	-0.03	0.115	0.013	0.001	0.113	-0.031	0.003	-0.005	-0.036	0.071	0.074	0.027	0.054	0.012	-0.03	0.034	-0.037	0.095	-0.045	-0.035	-0.085	-0.023	-0.003	-0.07	-0.062	0.025	-0.014	-0.052
PHENOS_menarche	0.039	-0.002	-0.044	-0.023	-0.097	0.107	0.075	-0.025	0.016	-0.009	-0.044	-0.008	-0.026	-0.008	-0.027	0.04	0.069	0.039	-0.001	-0.047	0.025	-0.078	0.02	-0.041	-0.004	-0.033	-0.001	0.045	0.035	0.107	0.001	-0.002	-0.013	-0.018	-0.07	-0.037	0.091	0.012	-0.023	-0.03	-0.049	-0.071	0.014	-0.058	-0.052	-0.017	-0.083	-0.068	-0.049
PHENOS_Sleep total	0.002	-0.009	0.001	-0.025	0.024	-0.035	-0.016	-0.007	-0.014	0.036	-0.001	0.003	-0.056	-0.068	-0.014	-0.006	-0.063	-0.051	-0.21	-0.182	-0.17	-0.136	-0.098	-0.164	-0.022	-0.133	-0.15	-0.112	-0.104	-0.158	0.339	0.032	-0.451	-0.054	0.03	0.224	-0.275	-0.276	0.015	0.162	0.159	0.056	-0.08	0.285	0.133	0.066	0.119	0.121	-0.023
PHENOS_Insomnia	-0.012	0.001	-0.011	0.001	0.037	-0.026	-0.023	-0.004	-0.015	0.046	0.023	-0.017	-0.035	-0.047	-0.001	-0.029	-0.056	-0.03	-0.156	-0.16	-0.163	-0.109	-0.045	-0.069	-0.04	-0.088	-0.097	-0.093	-0.05	-0.085	0.298	0.063	-0.417	0.067	0.108	0.217	-0.218	-0.171	-0.019	0.163	0.164	0.089	-0.075	0.253	0.151	0.089	0.095	0.11	0.009
[truncated: 13 more columns]

## Sheet: pT=0.10 Correlations
	GPS_Attention-Deficit Hyperactivty Disoder	GPS_Alzheimer's	GPS_Autism Spectrum Disorder	GPS_Bipolar Disorder	GPS_Body Mass Index	GPS_College	GPS_Height	GPS_Intracranial volume	GPS_Child IQ	GPS_Major Depressive Disorder	GPS_Schizophrenia	GPS_Ever smoked	PHENOS_g	PHENOS_Raven's Progressive Matrices	PHENOS_Mill Hill Vocabulary	PHENOS_GCSE English	PHENOS_GCSE maths	PHENOS_GCSE science	PHENOS_PISA Attitudes to School	PHENOS_PISA Homework total	PHENOS_PISA Homework Behaviour	PHENOS_PISA Homework Feedback	PHENOS_PISA maths self-efficacy	PHENOS_PISA maths interest	PHENOS_PISA time spent on maths	PHENOS_Academic self-concept	PHENOS_GRIT	PHENOS_Agreeableness	PHENOS_Conscientiousness	PHENOS_Extraversion	PHENOS_Neuroticism	PHENOS_Openness	PHENOS_Life Satisfaction	PHENOS_Curiosity Explore	PHENOS_Curiosity Flow	PHENOS_Chaos at Home	PHENOS_Attachment total	PHENOS_Parental Monitoring	PHENOS_Parental Control	PHENOS_SDQ Total	PHENOS_SDQ Conduct	PHENOS_SDQ Hyperactivity	PHENOS_SDQ Prosocial	PHENOS_Peer Victimisation	PHENOS_Conners: Inattention	PHENOS_Conners: Impulsivity	PHENOS_Autism Quotient: Social	PHENOS_Autism Quotient: Attention Switching	PHENOS_Autism Quotient: Imagination
GPS_Attention-Deficit Hyperactivty Disoder	1	-0.03	-0.002	0.007	0.026	-0.001	0.035	-0.045	-0.015	0.004	0.007	0.012	0.024	0.028	0.011	0.01	0.024	0.021	0.026	-0.017	-0.022	-0.009	0.006	0.022	0.031	0.003	-0.008	-0.009	0.011	-0.014	0.047	-0.037	0.031	-0.026	-0.02	-0.013	-0.002	-0.006	-0.022	-0.008	-0.019	-0.004	-0.001	-0.003	0.012	-0.012	-0.005	0.018	-0.004
GPS_Alzheimer's	-0.03	1	-0.007	-0.002	-0.003	-0.002	-0.015	0.004	0.012	0.031	0.024	-0.038	0.02	0.001	0.034	-0.016	-0.001	0.004	-0.031	-0.001	0.039	-0.027	0.016	0.005	-0.026	0.017	-0.009	0.016	0.049	-0.05	0.005	0.03	0.003	0.033	0.004	0.021	-0.015	0.019	-0.031	0.017	0.003	-0.004	0.01	0.046	0.025	0.045	0.008	0.018	0.001
GPS_Autism Spectrum Disorder	-0.002	-0.007	1	-0.001	-0.038	0.051	0.01	0.016	0.012	-0.008	0.015	0.003	0.025	0	0.039	0.002	0.011	0.031	0.042	0.021	0.003	0.027	0.035	0.007	-0.016	0.006	0.037	0.032	0.041	0.039	-0.015	-0.022	0.035	0.019	0.016	-0.049	-0.067	0.01	-0.027	-0.004	0.002	0.028	0.005	-0.021	0.006	0.027	0.024	0.036	0.011
GPS_Bipolar Disorder	0.007	-0.002	-0.001	1	-0.008	0.055	0.012	-0.008	-0.056	0.101	0.188	-0.007	0.013	0.01	-0.012	0.025	0.015	0.04	-0.03	0.026	0.027	0.018	-0.013	-0.019	-0.02	0.042	0.035	-0.005	0.018	0.037	0.003	0.014	0.026	0.067	0.024	-0.005	0.029	-0.012	0.015	-0.004	0.013	-0.001	0.023	-0.041	-0.015	-0.005	-0.03	0.001	-0.049
GPS_Body Mass Index	0.026	-0.003	-0.038	-0.008	1	-0.058	-0.084	0.009	-0.008	0.002	0.003	0.042	-0.044	-0.026	-0.035	-0.015	-0.012	-0.013	0.007	-0.014	-0.021	-0.007	-0.052	-0.023	0.026	-0.017	0.052	-0.069	0.009	0.04	-0.014	-0.019	-0.028	0.027	0.08	0.039	-0.042	0.031	-0.031	0.021	0.031	0.019	0.008	0.043	0.022	0.02	0.009	-0.004	0.012
GPS_College	-0.001	-0.002	0.051	0.055	-0.058	1	0.013	0.038	0.068	0.001	0.044	0.008	0.17	0.149	0.113	0.138	0.156	0.139	0.041	0.066	0.091	0.029	0.143	0.118	0.036	0.097	-0.022	0.031	0.047	0.044	-0.02	0.022	0.011	0.011	-0.034	-0.093	0.032	0.001	-0.039	-0.07	-0.074	-0.047	0.046	-0.02	-0.048	-0.039	-0.001	-0.042	-0.051
GPS_Height	0.035	-0.015	0.01	0.012	-0.084	0.013	1	0.029	-0.005	-0.027	-0.08	-0.074	0.007	0.028	-0.009	0.025	0.024	0.011	-0.006	0.025	0.036	0.009	0.005	0.024	0.063	-0.006	-0.024	0.016	-0.027	-0.063	0.027	-0.043	0.015	-0.003	-0.037	0.009	-0.027	0.008	-0.003	-0.005	-0.008	-0.018	-0.02	-0.046	-0.002	-0.02	-0.013	-0.04	-0.003
GPS_Intracranial volume	-0.045	0.004	0.016	-0.008	0.009	0.038	0.029	1	0.043	0.004	-0.001	0.037	-0.025	-0.011	0.009	0.016	0	0.007	-0.029	-0.024	-0.013	-0.024	0.004	-0.014	-0.021	-0.001	0.005	0.007	-0.012	-0.027	-0.02	-0.031	0.015	0.016	-0.051	0.02	-0.024	-0.009	-0.019	0.03	0.028	0.024	-0.009	0.036	0.038	0.007	-0.021	0.003	-0.012
GPS_Child IQ	-0.015	0.012	0.012	-0.056	-0.008	0.068	-0.005	0.043	1	-0.011	-0.028	0.01	0.056	0.064	0.035	0.062	0.087	0.082	-0.028	-0.062	-0.038	-0.059	0.07	0.057	-0.011	-0.027	-0.012	0.004	0.032	0.009	0.031	-0.042	-0.007	-0.004	0.017	-0.013	-0.02	-0.009	0.037	-0.034	-0.037	-0.034	-0.014	0.021	-0.066	-0.023	0.023	0.016	-0.009
GPS_Major Depressive Disorder	0.004	0.031	-0.008	0.101	0.002	0.001	-0.027	0.004	-0.011	1	0.094	-0.002	-0.066	-0.057	-0.046	0.015	-0.023	-0.012	-0.014	-0.035	-0.055	-0.01	-0.059	-0.031	-0.022	-0.04	-0.006	-0.03	-0.007	-0.03	0.056	-0.019	-0.037	-0.022	0.009	0.023	0.032	-0.037	0.024	0.011	0.02	0.007	0.01	-0.004	0.008	-0.005	-0.008	-0.008	-0.027
GPS_Schizophrenia	0.007	0.024	0.015	0.188	0.003	0.044	-0.08	-0.001	-0.028	0.094	1	0.034	0.01	-0.014	0.001	0.04	-0.012	0.005	0.003	0.012	0.055	-0.019	0.004	0.003	0.008	0.032	0.058	-0.003	0.034	0.025	0.013	0.026	-0.004	0.069	0.012	-0.017	0.004	0.012	-0.035	-0.008	0.014	0.018	0.004	-0.029	-0.009	0.014	-0.034	0.008	-0.077
GPS_Ever smoked	0.012	-0.038	0.003	-0.007	0.042	0.008	-0.074	0.037	0.01	-0.002	0.034	1	-0.014	-0.027	0.004	-0.039	-0.042	-0.025	0	-0.034	-0.029	-0.026	0.011	-0.024	-0.03	-0.034	-0.006	-0.001	-0.053	0.036	0.01	0.02	-0.016	-0.018	-0.003	-0.016	0.005	0.009	0.029	0.014	0.007	0.007	-0.011	-0.008	-0.004	0.02	-0.017	-0.05	0.002
PHENOS_g	0.024	0.02	0.025	0.013	-0.044	0.17	0.007	-0.025	0.056	-0.066	0.01	-0.014	1	0.822	0.809	0.485	0.534	0.528	0.117	0.17	0.215	0.091	0.4	0.211	0.001	0.351	0.006	0.047	0.109	0.013	-0.007	0.151	0.043	0.172	0.05	-0.206	0.079	0.043	-0.082	-0.201	-0.127	-0.126	0.072	0.005	-0.115	-0.096	-0.007	-0.096	-0.246
PHENOS_Raven's Progressive Matrices	0.028	0.001	0	0.01	-0.026	0.149	0.028	-0.011	0.064	-0.057	-0.014	-0.027	0.822	1	0.33	0.332	0.467	0.419	0.096	0.11	0.175	0.035	0.351	0.234	-0.004	0.29	-0.005	0.106	0.11	0.019	-0.02	0.117	0.046	0.105	0.04	-0.145	0.088	0.086	-0.038	-0.176	-0.139	-0.095	0.086	-0.007	-0.113	-0.109	-0.023	-0.083	-0.174
PHENOS_Mill Hill Vocabulary	0.011	0.034	0.039	-0.012	-0.035	0.113	-0.009	0.009	0.035	-0.046	0.001	0.004	0.809	0.33	1	0.472	0.414	0.458	0.108	0.174	0.184	0.116	0.307	0.102	0.01	0.293	0.018	-0.016	0.07	0.004	-0.004	0.134	0.038	0.167	0.039	-0.2	0.048	-0.013	-0.073	-0.15	-0.064	-0.119	0.026	0.01	-0.086	-0.053	0.013	-0.087	-0.229
PHENOS_GCSE English	0.01	-0.016	0.002	0.025	-0.015	0.138	0.025	0.016	0.062	0.015	0.04	-0.039	0.485	0.332	0.472	1	0.711	0.703	0.272	0.264	0.345	0.133	0.399	0.138	0.093	0.393	0.105	0.088	0.241	0.095	-0.066	0.112	0.067	0.203	-0.003	-0.266	0.138	0.047	-0.075	-0.364	-0.226	-0.234	0.1	-0.05	-0.338	-0.21	-0.09	-0.163	-0.338
PHENOS_GCSE maths	0.024	-0.001	0.011	0.015	-0.012	0.156	0.024	0	0.087	-0.023	-0.012	-0.042	0.534	0.467	0.414	0.711	1	0.774	0.21	0.22	0.298	0.104	0.625	0.436	0.109	0.436	0.088	0.049	0.212	0.057	-0.052	0.009	0.099	0.145	-0.013	-0.246	0.09	0.03	-0.05	-0.345	-0.248	-0.174	0.075	-0.072	-0.338	-0.21	-0.04	-0.125	-0.193
PHENOS_GCSE science	0.021	0.004	0.031	0.04	-0.013	0.139	0.011	0.007	0.082	-0.012	0.005	-0.025	0.528	0.419	0.458	0.703	0.774	1	0.204	0.228	0.309	0.107	0.548	0.276	0.039	0.454	0.103	0.029	0.228	0.051	-0.032	0.037	0.087	0.176	0.035	-0.243	0.103	0.058	-0.052	-0.332	-0.236	-0.2	0.112	-0.075	-0.317	-0.192	-0.034	-0.121	-0.23
PHENOS_PISA Attitudes to School	0.026	-0.031	0.042	-0.03	0.007	0.041	-0.006	-0.029	-0.028	-0.014	0.003	0	0.117	0.096	0.108	0.272	0.21	0.204	1	0.434	0.276	0.397	0.199	0.23	0.129	0.309	0.236	0.14	0.231	0.204	-0.242	0.093	0.354	0.21	0.065	-0.25	0.321	0.186	-0.067	-0.217	-0.157	-0.111	0.193	-0.211	-0.175	-0.085	-0.131	-0.136	-0.121
PHENOS_PISA Homework total	-0.017	-0.001	0.021	0.026	-0.014	0.066	0.025	-0.024	-0.062	-0.035	0.012	-0.034	0.17	0.11	0.174	0.264	0.22	0.228	0.434	1	0.68	0.884	0.257	0.257	0.212	0.311	0.315	0.155	0.252	0.107	-0.192	0.07	0.217	0.2	0.082	-0.335	0.243	0.185	-0.104	-0.181	-0.136	-0.053	0.127	-0.173	-0.17	-0.029	-0.043	-0.05	-0.119
PHENOS_PISA Homework Behaviour	-0.022	0.039	0.003	0.027	-0.021	0.091	0.036	-0.013	-0.038	-0.055	0.055	-0.029	0.215	0.175	0.184	0.345	0.298	0.309	0.276	0.68	1	0.261	0.257	0.177	0.2	0.312	0.309	0.182	0.323	0.086	-0.156	0.005	0.166	0.16	-0.004	-0.364	0.145	0.198	-0.138	-0.254	-0.198	-0.118	0.124	-0.183	-0.255	-0.092	-0.015	-0.032	-0.116
PHENOS_PISA Homework Feedback	-0.009	-0.027	0.027	0.018	-0.007	0.029	0.009	-0.024	-0.059	-0.01	-0.019	-0.026	0.091	0.035	0.116	0.133	0.104	0.107	0.397	0.884	0.261	1	0.177	0.229	0.151	0.216	0.222	0.088	0.128	0.087	-0.156	0.088	0.186	0.161	0.108	-0.209	0.232	0.119	-0.05	-0.081	-0.057	0.003	0.09	-0.114	-0.066	0.021	-0.049	-0.049	-0.086
PHENOS_PISA maths self-efficacy	0.006	0.016	0.035	-0.013	-0.052	0.143	0.005	0.004	0.07	-0.059	0.004	0.011	0.4	0.351	0.307	0.399	0.625	0.548	0.199	0.257	0.257	0.177	1	0.518	0.113	0.571	0.228	0.051	0.268	0.172	-0.133	0.048	0.165	0.273	0.138	-0.271	0.168	0.107	-0.025	-0.182	-0.118	-0.064	0.081	-0.134	-0.179	-0.048	-0.088	-0.107	-0.097
PHENOS_PISA maths interest	0.022	0.005	0.007	-0.019	-0.023	0.118	0.024	-0.014	0.057	-0.031	0.003	-0.024	0.211	0.234	0.102	0.138	0.436	0.276	0.23	0.257	0.177	0.229	0.518	1	0.195	0.373	0.217	0.038	0.215	0.041	-0.113	-0.092	0.161	0.178	0.087	-0.175	0.114	0.144	-0.111	-0.1	-0.099	-0.007	0.073	-0.104	-0.059	0.006	0.043	0.017	0.093
PHENOS_PISA time spent on maths	0.031	-0.026	-0.016	-0.02	0.026	0.036	0.063	-0.021	-0.011	-0.022	0.008	-0.03	0.001	-0.004	0.01	0.093	0.109	0.039	0.129	0.212	0.2	0.151	0.113	0.195	1	0.117	0.168	0.051	0.149	0.051	-0.05	0	0.048	0.098	0.045	-0.127	0.088	0.092	-0.09	-0.105	-0.081	0.014	0.041	0.014	-0.054	-0.066	-0.055	-0.034	-0.005
PHENOS_Academic self-concept	0.003	0.017	0.006	0.042	-0.017	0.097	-0.006	-0.001	-0.027	-0.04	0.032	-0.034	0.351	0.29	0.293	0.393	0.436	0.454	0.309	0.311	0.312	0.216	0.571	0.373	0.117	1	0.387	0.068	0.421	0.265	-0.288	0.143	0.244	0.398	0.226	-0.273	0.252	0.136	-0.04	-0.229	-0.129	-0.091	0.132	-0.167	-0.218	-0.042	-0.096	-0.148	-0.217
PHENOS_GRIT	-0.008	-0.009	0.037	0.035	0.052	-0.022	-0.024	0.005	-0.012	-0.006	0.058	-0.006	0.006	-0.005	0.018	0.105	0.088	0.103	0.236	0.315	0.309	0.222	0.228	0.217	0.168	0.387	1	0.188	0.495	0.217	-0.272	-0.023	0.25	0.253	0.049	-0.238	0.235	0.227	-0.023	-0.217	-0.119	-0.08	0.151	-0.211	-0.231	-0.019	-0.056	-0.044	-0.069
PHENOS_Agreeableness	-0.009	0.016	0.032	-0.005	-0.069	0.031	0.016	0.007	0.004	-0.03	-0.003	-0.001	0.047	0.106	-0.016	0.088	0.049	0.029	0.14	0.155	0.182	0.088	0.051	0.038	0.051	0.068	0.188	1	0.244	0.178	-0.21	0.219	0.184	0.099	-0.035	-0.147	0.212	0.167	-0.03	-0.173	-0.177	-0.051	0.225	-0.099	-0.098	-0.081	-0.09	-0.107	-0.053
PHENOS_Conscientiousness	0.011	0.049	0.041	0.018	0.009	0.047	-0.027	-0.012	0.032	-0.007	0.034	-0.053	0.109	0.11	0.07	0.241	0.212	0.228	0.231	0.252	0.323	0.128	0.268	0.215	0.149	0.421	0.495	0.244	1	0.221	-0.195	0.054	0.203	0.309	0.149	-0.228	0.171	0.241	0.007	-0.243	-0.131	-0.098	0.145	-0.103	-0.304	-0.066	-0.047	-0.047	-0.063
PHENOS_Extraversion	-0.014	-0.05	0.039	0.037	0.04	0.044	-0.063	-0.027	0.009	-0.03	0.025	0.036	0.013	0.019	0.004	0.095	0.057	0.051	0.204	0.107	0.086	0.087	0.172	0.041	0.051	0.265	0.217	0.178	0.221	1	-0.406	0.227	0.286	0.358	0.19	-0.112	0.365	0.112	0.051	-0.05	0.004	-0.049	0.165	-0.141	-0.047	0.148	-0.456	-0.23	-0.099
PHENOS_Neuroticism	0.047	0.005	-0.015	0.003	-0.014	-0.02	0.027	-0.02	0.031	0.056	0.013	0.01	-0.007	-0.02	-0.004	-0.066	-0.052	-0.032	-0.242	-0.192	-0.156	-0.156	-0.133	-0.113	-0.05	-0.288	-0.272	-0.21	-0.195	-0.406	1	-0.095	-0.431	-0.228	-0.065	0.242	-0.383	-0.166	-0.057	0.174	0.146	0.06	-0.204	0.264	0.093	0.013	0.232	0.2	0.083
PHENOS_Openness	-0.037	0.03	-0.022	0.014	-0.019	0.022	-0.043	-0.031	-0.042	-0.019	0.026	0.02	0.151	0.117	0.134	0.112	0.009	0.037	0.093	0.07	0.005	0.088	0.048	-0.092	0	0.143	-0.023	0.219	0.054	0.227	-0.095	1	0.025	0.281	0.167	-0.006	0.109	-0.033	0.029	-0.027	0	-0.07	0.019	0.067	0.024	-0.011	-0.077	-0.075	-0.246
PHENOS_Life Satisfaction	0.031	0.003	0.035	0.026	-0.028	0.011	0.015	0.015	-0.007	-0.037	-0.004	-0.016	0.043	0.046	0.038	0.067	0.099	0.087	0.354	0.217	0.166	0.186	0.165	0.161	0.048	0.244	0.25	0.184	0.203	0.286	-0.431	0.025	1	0.155	0.033	-0.305	0.441	0.276	0.001	-0.269	-0.249	-0.119	0.205	-0.302	-0.211	-0.115	-0.248	-0.203	-0.069
PHENOS_Curiosity Explore	-0.026	0.033	0.019	0.067	0.027	0.011	-0.003	0.016	-0.004	-0.022	0.069	-0.018	0.172	0.105	0.167	0.203	0.145	0.176	0.21	0.2	0.16	0.161	0.273	0.178	0.098	0.398	0.253	0.099	0.309	0.358	-0.228	0.281	0.155	1	0.451	-0.143	0.236	0.083	-0.039	-0.065	-0.009	-0.032	0.144	-0.042	-0.053	0.062	-0.173	-0.093	-0.132
PHENOS_Curiosity Flow	-0.02	0.004	0.016	0.024	0.08	-0.034	-0.037	-0.051	0.017	0.009	0.012	-0.003	0.05	0.04	0.039	-0.003	-0.013	0.035	0.065	0.082	-0.004	0.108	0.138	0.087	0.045	0.226	0.049	-0.035	0.149	0.19	-0.065	0.167	0.033	0.451	1	0.003	0.099	-0.005	-0.029	0.093	0.118	0.075	0.008	0.054	0.099	0.14	0.002	0.042	-0.027
PHENOS_Chaos at Home	-0.013	0.021	-0.049	-0.005	0.039	-0.093	0.009	0.02	-0.013	0.023	-0.017	-0.016	-0.206	-0.145	-0.2	-0.266	-0.246	-0.243	-0.25	-0.335	-0.364	-0.209	-0.271	-0.175	-0.127	-0.273	-0.238	-0.147	-0.228	-0.112	0.242	-0.006	-0.305	-0.143	0.003	1	-0.165	-0.219	0.148	0.289	0.281	0.179	-0.188	0.199	0.241	0.139	0.103	0.124	0.098
PHENOS_Attachment total	-0.002	-0.015	-0.067	0.029	-0.042	0.032	-0.027	-0.024	-0.02	0.032	0.004	0.005	0.079	0.088	0.048	0.138	0.09	0.103	0.321	0.243	0.145	0.232	0.168	0.114	0.088	0.252	0.235	0.212	0.171	0.365	-0.383	0.109	0.441	0.236	0.099	-0.165	1	0.229	0.079	-0.186	-0.104	-0.079	0.126	-0.335	-0.155	-0.044	-0.258	-0.214	-0.124
PHENOS_Parental Monitoring	-0.006	0.019	0.01	-0.012	0.031	0.001	0.008	-0.009	-0.009	-0.037	0.012	0.009	0.043	0.086	-0.013	0.047	0.03	0.058	0.186	0.185	0.198	0.119	0.107	0.144	0.092	0.136	0.227	0.167	0.241	0.112	-0.166	-0.033	0.276	0.083	-0.005	-0.219	0.229	1	-0.095	-0.122	-0.122	-0.034	0.132	-0.176	-0.106	-0.024	-0.001	-0.024	-0.042
PHENOS_Parental Control	-0.022	-0.031	-0.027	0.015	-0.031	-0.039	-0.003	-0.019	0.037	0.024	-0.035	0.029	-0.082	-0.038	-0.073	-0.075	-0.05	-0.052	-0.067	-0.104	-0.138	-0.05	-0.025	-0.111	-0.09	-0.04	-0.023	-0.03	0.007	0.051	-0.057	0.029	0.001	-0.039	-0.029	0.148	0.079	-0.095	1	0.018	0.065	-0.027	-0.061	-0.061	-0.035	-0.002	-0.08	-0.031	0.014
PHENOS_SDQ Total	-0.008	0.017	-0.004	-0.004	0.021	-0.07	-0.005	0.03	-0.034	0.011	-0.008	0.014	-0.201	-0.176	-0.15	-0.364	-0.345	-0.332	-0.217	-0.181	-0.254	-0.081	-0.182	-0.1	-0.105	-0.229	-0.217	-0.173	-0.243	-0.05	0.174	-0.027	-0.269	-0.065	0.093	0.289	-0.186	-0.122	0.018	1	0.802	0.404	-0.449	0.143	0.667	0.552	0.268	0.417	0.339
PHENOS_SDQ Conduct	-0.019	0.003	0.002	0.013	0.031	-0.074	-0.008	0.028	-0.037	0.02	0.014	0.007	-0.127	-0.139	-0.064	-0.226	-0.248	-0.236	-0.157	-0.136	-0.198	-0.057	-0.118	-0.099	-0.081	-0.129	-0.119	-0.177	-0.131	0.004	0.146	0	-0.249	-0.009	0.118	0.281	-0.104	-0.122	0.065	0.802	1	0.281	-0.402	0.087	0.468	0.414	0.148	0.291	0.191
PHENOS_SDQ Hyperactivity	-0.004	-0.004	0.028	-0.001	0.019	-0.047	-0.018	0.024	-0.034	0.007	0.018	0.007	-0.126	-0.095	-0.119	-0.234	-0.174	-0.2	-0.111	-0.053	-0.118	0.003	-0.064	-0.007	0.014	-0.091	-0.08	-0.051	-0.098	-0.049	0.06	-0.07	-0.119	-0.032	0.075	0.179	-0.079	-0.034	-0.027	0.404	0.281	1	-0.24	0.115	0.278	0.281	0.178	0.273	0.246
PHENOS_SDQ Prosocial	-0.001	0.01	0.005	0.023	0.008	0.046	-0.02	-0.009	-0.014	0.01	0.004	-0.011	0.072	0.086	0.026	0.1	0.075	0.112	0.193	0.127	0.124	0.09	0.081	0.073	0.041	0.132	0.151	0.225	0.145	0.165	-0.204	0.019	0.205	0.144	0.008	-0.188	0.126	0.132	-0.061	-0.449	-0.402	-0.24	1	-0.077	-0.312	-0.13	-0.379	-0.341	-0.287
PHENOS_Peer Victimisation	-0.003	0.046	-0.021	-0.041	0.043	-0.02	-0.046	0.036	0.021	-0.004	-0.029	-0.008	0.005	-0.007	0.01	-0.05	-0.072	-0.075	-0.211	-0.173	-0.183	-0.114	-0.134	-0.104	0.014	-0.167	-0.211	-0.099	-0.103	-0.141	0.264	0.067	-0.302	-0.042	0.054	0.199	-0.335	-0.176	-0.061	0.143	0.087	0.115	-0.077	1	0.16	0.083	0.089	0.108	0.037
PHENOS_Conners: Inattention	0.012	0.025	0.006	-0.015	0.022	-0.048	-0.002	0.038	-0.066	0.008	-0.009	-0.004	-0.115	-0.113	-0.086	-0.338	-0.338	-0.317	-0.175	-0.17	-0.255	-0.066	-0.179	-0.059	-0.054	-0.218	-0.231	-0.098	-0.304	-0.047	0.093	0.024	-0.211	-0.053	0.099	0.241	-0.155	-0.106	-0.035	0.667	0.468	0.278	-0.312	0.16	1	0.527	0.176	0.361	0.266
PHENOS_Conners: Impulsivity	-0.012	0.045	0.027	-0.005	0.02	-0.039	-0.02	0.007	-0.023	-0.005	0.014	0.02	-0.096	-0.109	-0.053	-0.21	-0.21	-0.192	-0.085	-0.029	-0.092	0.021	-0.048	0.006	-0.066	-0.042	-0.019	-0.081	-0.066	0.148	0.013	-0.011	-0.115	0.062	0.14	0.139	-0.044	-0.024	-0.002	0.552	0.414	0.281	-0.13	0.083	0.527	1	0.066	0.231	0.169
PHENOS_Autism Quotient: Social	-0.005	0.008	0.024	-0.03	0.009	-0.001	-0.013	-0.021	0.023	-0.008	-0.034	-0.017	-0.007	-0.023	0.013	-0.09	-0.04	-0.034	-0.131	-0.043	-0.015	-0.049	-0.088	0.043	-0.055	-0.096	-0.056	-0.09	-0.047	-0.456	0.232	-0.077	-0.248	-0.173	0.002	0.103	-0.258	-0.001	-0.08	0.268	0.148	0.178	-0.379	0.089	0.176	0.066	1	0.553	0.324
PHENOS_Autism Quotient: Attention Switching	0.018	0.018	0.036	0.001	-0.004	-0.042	-0.04	0.003	0.016	-0.008	0.008	-0.05	-0.096	-0.083	-0.087	-0.163	-0.125	-0.121	-0.136	-0.05	-0.032	-0.049	-0.107	0.017	-0.034	-0.148	-0.044	-0.107	-0.047	-0.23	0.2	-0.075	-0.203	-0.093	0.042	0.124	-0.214	-0.024	-0.031	0.417	0.291	0.273	-0.341	0.108	0.361	0.231	0.553	1	0.372
PHENOS_Autism Quotient: Imagination	-0.004	0.001	0.011	-0.049	0.012	-0.051	-0.003	-0.012	-0.009	-0.027	-0.077	0.002	-0.246	-0.174	-0.229	-0.338	-0.193	-0.23	-0.121	-0.119	-0.116	-0.086	-0.097	0.093	-0.005	-0.217	-0.069	-0.053	-0.063	-0.099	0.083	-0.246	-0.069	-0.132	-0.027	0.098	-0.124	-0.042	0.014	0.339	0.191	0.246	-0.287	0.037	0.266	0.169	0.324	0.372	1
PHENOS_Autism Quotient: Attention to Detail	0.016	0.002	-0.004	0.026	-0.002	0.02	-0.03	-0.023	0.045	-0.002	-0.029	-0.048	0.13	0.098	0.11	0.121	0.169	0.157	0.08	0.106	0.08	0.091	0.15	0.177	0.012	0.179	0.081	-0.002	0.142	-0.01	0.022	-0.024	-0.008	0.062	0.07	-0.026	-0.023	0.049	-0.004	-0.003	0.02	0.028	0.033	0.012	-0.059	0.129	0.134	0.177	-0.01
PHENOS_Callous Unemotional Traits	-0.007	-0.008	0.007	-0.012	0.021	-0.066	-0.006	0.03	-0.036	-0.001	0.009	-0.027	-0.067	-0.12	0.011	-0.199	-0.188	-0.203	-0.158	-0.169	-0.205	-0.096	-0.064	-0.03	-0.076	-0.063	-0.145	-0.175	-0.183	-0.065	0.067	-0.043	-0.202	-0.079	0.089	0.216	-0.139	-0.109	0.009	0.544	0.513	0.26	-0.505	0.056	0.508	0.29	0.217	0.248	0.225
PHENOS_ARBQ Anxiety	-0.003	0.013	0.01	-0.031	0.016	-0.022	0.015	-0.016	-0.013	0.006	0.012	-0.037	-0.044	-0.036	-0.045	-0.107	-0.131	-0.098	-0.107	-0.026	-0.002	-0.036	-0.151	-0.043	-0.059	-0.174	-0.044	-0.013	-0.016	-0.264	0.304	-0.04	-0.284	-0.102	-0.02	0.138	-0.219	-0.001	-0.044	0.388	0.304	0.205	-0.225	0.164	0.302	0.297	0.45	0.504	0.207
PHENOS_SANS (negative symptoms)	0.005	0.025	-0.004	-0.04	0.028	-0.05	0.006	0.012	-0.025	-0.003	-0.025	-0.003	-0.09	-0.113	-0.047	-0.229	-0.213	-0.212	-0.157	-0.095	-0.139	-0.04	-0.112	-0.06	-0.029	-0.141	-0.134	-0.106	-0.128	-0.279	0.198	-0.01	-0.289	-0.156	0.042	0.195	-0.185	-0.073	-0.033	0.509	0.395	0.287	-0.411	0.101	0.559	0.298	0.453	0.455	0.272
PHENOS_Grandiosity	0.003	0.015	-0.015	-0.013	0.051	-0.01	-0.033	0.011	-0.038	-0.025	-0.012	-0.038	-0.068	-0.054	-0.047	0.005	-0.011	-0.008	0.052	0.061	0.033	0.06	0.079	0.062	0.048	0.172	0.077	-0.077	0.13	0.216	-0.119	0.126	0.138	0.242	0.196	-0.012	0.016	0.053	-0.02	0.025	0.029	0.05	0.035	0.025	0.041	0.132	-0.064	0.005	-0.031
PHENOS_Paranoid	-0.02	0.01	0.012	-0.043	0.017	0.017	-0.031	-0.014	0.005	0.015	-0.038	0.003	0.026	0.017	0.032	0.04	0.008	0.033	-0.158	-0.104	-0.115	-0.067	-0.093	-0.083	-0.006	-0.133	-0.208	-0.16	-0.079	-0.167	0.365	0.026	-0.471	-0.071	0.047	0.2	-0.309	-0.139	-0.018	0.177	0.175	0.067	-0.099	0.474	0.128	0.09	0.113	0.126	0.019
PHENOS_Cognitive Disorganisation	-0.032	0.008	-0.02	-0.024	0.044	-0.029	-0.044	0.004	-0.01	0.006	-0.026	-0.011	-0.068	-0.001	-0.128	-0.166	-0.159	-0.154	-0.209	-0.248	-0.285	-0.151	-0.231	-0.142	-0.113	-0.362	-0.401	-0.126	-0.282	-0.208	0.398	0.01	-0.457	-0.149	0.034	0.32	-0.248	-0.19	-0.021	0.262	0.186	0.138	-0.153	0.283	0.267	0.118	0.154	0.215	0.163
PHENOS_BMI	0.03	-0.04	-0.002	0.04	0.182	0.002	-0.067	0.024	-0.064	-0.019	0.004	0.08	-0.008	-0.033	0.024	-0.054	-0.07	-0.032	-0.063	0.006	-0.038	0.031	-0.073	0.002	-0.016	-0.016	-0.055	-0.068	-0.032	-0.019	-0.007	-0.015	-0.025	0.021	0.081	0.044	-0.061	0.003	0.032	0.003	0.017	-0.005	0.015	0.08	0.013	-0.002	0.002	0.015	0.006
PHENOS_Height	-0.025	-0.029	-0.078	0.041	-0.014	0.035	0.353	0.017	0.032	0.009	0.017	0.01	0.049	0.041	0.041	0.067	0.085	0.102	0.058	-0.035	0.007	-0.051	0.042	0.011	0.015	0.045	-0.03	0.037	0.008	-0.04	0	0.023	0.001	0.034	0.019	0.025	0	-0.053	0.018	-0.023	-0.045	-0.005	-0.022	-0.001	-0.025	-0.026	-0.04	-0.103	0.024
PHENOS_Puberty	-0.02	0.028	-0.045	0.01	0.008	-0.01	0.098	-0.029	0.042	-0.036	-0.029	0.013	0.129	0.129	0.08	0.15	0.16	0.17	0.062	-0.013	0.023	-0.03	0.115	0.013	0.001	0.113	-0.031	0.003	-0.005	-0.036	0.071	0.074	0.027	0.054	0.012	-0.03	0.034	-0.037	0.095	-0.045	-0.035	-0.085	-0.023	-0.003	-0.07	-0.062	0.025	-0.014	-0.052
PHENOS_menarche	0.016	-0.006	-0.038	-0.031	-0.066	0.088	0.072	-0.024	0.041	0.019	-0.057	0.014	-0.026	-0.008	-0.027	0.04	0.069	0.039	-0.001	-0.047	0.025	-0.078	0.02	-0.041	-0.004	-0.033	-0.001	0.045	0.035	0.107	0.001	-0.002	-0.013	-0.018	-0.07	-0.037	0.091	0.012	-0.023	-0.03	-0.049	-0.071	0.014	-0.058	-0.052	-0.017	-0.083	-0.068	-0.049
PHENOS_Sleep total	-0.005	-0.008	0.003	-0.011	0.06	-0.028	-0.021	-0.011	-0.01	0.034	-0.006	0.003	-0.056	-0.068	-0.014	-0.006	-0.063	-0.051	-0.21	-0.182	-0.17	-0.136	-0.098	-0.164	-0.022	-0.133	-0.15	-0.112	-0.104	-0.158	0.339	0.032	-0.451	-0.054	0.03	0.224	-0.275	-0.276	0.015	0.162	0.159	0.056	-0.08	0.285	0.133	0.066	0.119	0.121	-0.023
PHENOS_Insomnia	-0.005	0.002	-0.002	-0.001	0.051	-0.025	-0.033	-0.01	-0.008	0.027	0.013	-0.024	-0.035	-0.047	-0.001	-0.029	-0.056	-0.03	-0.156	-0.16	-0.163	-0.109	-0.045	-0.069	-0.04	-0.088	-0.097	-0.093	-0.05	-0.085	0.298	0.063	-0.417	0.067	0.108	0.217	-0.218	-0.171	-0.019	0.163	0.164	0.089	-0.075	0.253	0.151	0.089	0.095	0.11	0.009
[truncated: 13 more columns]

## Sheet: pT=0.05 Correlations
	GPS_Attention-Deficit Hyperactivty Disoder	GPS_Alzheimer's	GPS_Autism Spectrum Disorder	GPS_Bipolar Disorder	GPS_Body Mass Index	GPS_College	GPS_Height	GPS_Intracranial volume	GPS_Child IQ	GPS_Major Depressive Disorder	GPS_Schizophrenia	GPS_Ever smoked	PHENOS_g	PHENOS_Raven's Progressive Matrices	PHENOS_Mill Hill Vocabulary	PHENOS_GCSE English	PHENOS_GCSE maths	PHENOS_GCSE science	PHENOS_PISA Attitudes to School	PHENOS_PISA Homework total	PHENOS_PISA Homework Behaviour	PHENOS_PISA Homework Feedback	PHENOS_PISA maths self-efficacy	PHENOS_PISA maths interest	PHENOS_PISA time spent on maths	PHENOS_Academic self-concept	PHENOS_GRIT	PHENOS_Agreeableness	PHENOS_Conscientiousness	PHENOS_Extraversion	PHENOS_Neuroticism	PHENOS_Openness	PHENOS_Life Satisfaction	PHENOS_Curiosity Explore	PHENOS_Curiosity Flow	PHENOS_Chaos at Home	PHENOS_Attachment total	PHENOS_Parental Monitoring	PHENOS_Parental Control	PHENOS_SDQ Total	PHENOS_SDQ Conduct	PHENOS_SDQ Hyperactivity	PHENOS_SDQ Prosocial	PHENOS_Peer Victimisation	PHENOS_Conners: Inattention	PHENOS_Conners: Impulsivity	PHENOS_Autism Quotient: Social	PHENOS_Autism Quotient: Attention Switching	PHENOS_Autism Quotient: Imagination
GPS_Attention-Deficit Hyperactivty Disoder	1	-0.032	-0.01	0.017	0.025	-0.011	0.017	-0.043	-0.03	0.014	0.006	0.005	0.02	0.028	0.006	0.013	0.03	0.021	0.011	-0.01	-0.023	0	0.022	0.007	0.024	-0.003	-0.002	-0.042	0.019	0.013	0.04	-0.032	0.019	-0.008	-0.012	-0.016	0.005	-0.006	0.007	-0.008	-0.002	-0.001	0	0.002	0.002	-0.009	-0.015	0.022	-0.012
GPS_Alzheimer's	-0.032	1	-0.01	0.004	-0.004	-0.002	-0.01	-0.003	-0.001	0.037	0.032	-0.036	0.019	0.002	0.031	-0.016	0	0.004	-0.029	0	0.036	-0.024	0.013	0.007	-0.023	0.016	-0.011	0.019	0.051	-0.055	0.011	0.032	0.003	0.037	0.003	0.021	-0.014	0.014	-0.029	0.014	0.001	-0.002	0.01	0.049	0.023	0.044	0.008	0.016	0.007
GPS_Autism Spectrum Disorder	-0.01	-0.01	1	0.001	-0.031	0.057	0.034	0.036	0.017	-0.023	0.01	-0.019	0.028	-0.007	0.054	0.009	0.006	0.033	0.048	0.032	0.013	0.035	0.035	0.004	-0.014	0.014	0.036	0.016	0.053	0.036	-0.008	-0.036	0.017	0.011	0.018	-0.062	-0.065	0.031	-0.014	0	0.007	0.038	0.005	-0.03	0.011	0.013	0.03	0.045	0.007
GPS_Bipolar Disorder	0.017	0.004	0.001	1	-0.005	0.034	0.011	-0.024	-0.04	0.068	0.189	-0.013	0.007	0.002	-0.01	0.022	0.002	0.028	-0.017	0.017	0.009	0.017	-0.011	-0.033	-0.028	0.043	0.014	-0.001	0.02	0.021	-0.003	0.036	0.026	0.036	0.018	0.016	0.016	-0.031	0.018	-0.002	0.011	0.005	0.017	-0.019	-0.014	0.01	-0.025	0.009	-0.049
GPS_Body Mass Index	0.025	-0.004	-0.031	-0.005	1	-0.052	-0.046	-0.001	-0.017	0.012	-0.008	0.034	-0.056	-0.039	-0.043	-0.015	-0.013	-0.013	0.007	-0.024	-0.035	-0.01	-0.05	-0.026	0.03	-0.029	0.045	-0.093	0.007	0.021	0.015	-0.021	-0.027	0.019	0.065	0.071	-0.051	-0.003	-0.01	0.026	0.045	0	0.007	0.037	0.025	0.031	0.003	-0.011	0.01
GPS_College	-0.011	-0.002	0.057	0.034	-0.052	1	0.009	0.056	0.068	-0.015	0.039	0.018	0.173	0.154	0.117	0.146	0.158	0.14	0.038	0.047	0.08	0.011	0.148	0.116	0.028	0.1	-0.032	0.024	0.027	0.045	-0.036	0.014	0.012	0.014	-0.042	-0.092	0.026	-0.007	-0.045	-0.085	-0.085	-0.059	0.05	-0.019	-0.057	-0.047	-0.011	-0.054	-0.073
GPS_Height	0.017	-0.01	0.034	0.011	-0.046	0.009	1	0.013	-0.013	-0.018	-0.076	-0.068	0.014	0.026	0.001	0.028	0.028	0.012	-0.006	0.028	0.037	0.012	0.01	0.042	0.057	-0.002	-0.023	0.008	-0.03	-0.056	0.039	-0.024	0.005	0.009	-0.025	0.002	-0.034	0.003	-0.007	0.001	0	-0.022	-0.025	-0.046	0	-0.018	-0.002	-0.032	0
GPS_Intracranial volume	-0.043	-0.003	0.036	-0.024	-0.001	0.056	0.013	1	0.043	0.003	0.002	0.013	-0.023	-0.002	0.009	0.035	0.027	0.021	-0.009	0	-0.013	0.008	0.007	0.016	-0.003	0.002	-0.003	0.044	-0.005	0.006	-0.026	-0.038	0.007	0.007	-0.063	-0.004	-0.008	0.007	-0.027	0.023	0.014	0.021	0	0.019	0.021	-0.005	-0.014	0.005	-0.022
GPS_Child IQ	-0.03	-0.001	0.017	-0.04	-0.017	0.068	-0.013	0.043	1	-0.022	-0.019	0.008	0.066	0.064	0.052	0.086	0.097	0.092	-0.031	-0.083	-0.042	-0.083	0.072	0.049	-0.026	-0.01	-0.019	0.027	0.021	0.016	0.001	-0.008	-0.002	0.02	0.033	0.028	-0.015	-0.014	0.021	-0.036	-0.033	-0.041	-0.032	0.034	-0.055	-0.024	0.013	0.012	-0.029
GPS_Major Depressive Disorder	0.014	0.037	-0.023	0.068	0.012	-0.015	-0.018	0.003	-0.022	1	0.093	0.03	-0.037	-0.031	-0.031	0.026	-0.01	0.008	0.031	-0.001	-0.017	0.01	-0.023	0.002	0.016	0	0.02	-0.041	0.016	-0.013	0.016	-0.013	-0.02	0.011	0.009	0.053	0.056	0.009	0.04	-0.011	0.025	-0.004	0.008	0.002	-0.008	-0.015	-0.027	-0.021	-0.029
GPS_Schizophrenia	0.006	0.032	0.01	0.189	-0.008	0.039	-0.076	0.002	-0.019	0.093	1	0.036	0.017	-0.003	0.006	0.044	-0.005	0.018	-0.013	0.002	0.052	-0.03	-0.008	0	-0.003	0.023	0.056	0.002	0.025	0	0.01	0.026	-0.017	0.05	0.006	-0.004	0.004	0.014	-0.036	-0.006	0.017	0.018	-0.004	-0.038	-0.004	0.018	-0.022	0.008	-0.072
GPS_Ever smoked	0.005	-0.036	-0.019	-0.013	0.034	0.018	-0.068	0.013	0.008	0.03	0.036	1	-0.02	-0.021	-0.013	-0.033	-0.03	-0.014	-0.019	-0.048	-0.051	-0.031	0.006	-0.009	-0.034	-0.03	-0.009	-0.019	-0.069	0.037	0.034	0.005	-0.017	-0.032	-0.001	0.008	-0.001	0.002	0.03	0.014	0.007	0	-0.02	-0.016	0	0.012	-0.019	-0.027	0.001
PHENOS_g	0.02	0.019	0.028	0.007	-0.056	0.173	0.014	-0.023	0.066	-0.037	0.017	-0.02	1	0.822	0.809	0.485	0.534	0.528	0.117	0.17	0.215	0.091	0.4	0.211	0.001	0.351	0.006	0.047	0.109	0.013	-0.007	0.151	0.043	0.172	0.05	-0.206	0.079	0.043	-0.082	-0.201	-0.127	-0.126	0.072	0.005	-0.115	-0.096	-0.007	-0.096	-0.246
PHENOS_Raven's Progressive Matrices	0.028	0.002	-0.007	0.002	-0.039	0.154	0.026	-0.002	0.064	-0.031	-0.003	-0.021	0.822	1	0.33	0.332	0.467	0.419	0.096	0.11	0.175	0.035	0.351	0.234	-0.004	0.29	-0.005	0.106	0.11	0.019	-0.02	0.117	0.046	0.105	0.04	-0.145	0.088	0.086	-0.038	-0.176	-0.139	-0.095	0.086	-0.007	-0.113	-0.109	-0.023	-0.083	-0.174
PHENOS_Mill Hill Vocabulary	0.006	0.031	0.054	-0.01	-0.043	0.117	0.001	0.009	0.052	-0.031	0.006	-0.013	0.809	0.33	1	0.472	0.414	0.458	0.108	0.174	0.184	0.116	0.307	0.102	0.01	0.293	0.018	-0.016	0.07	0.004	-0.004	0.134	0.038	0.167	0.039	-0.2	0.048	-0.013	-0.073	-0.15	-0.064	-0.119	0.026	0.01	-0.086	-0.053	0.013	-0.087	-0.229
PHENOS_GCSE English	0.013	-0.016	0.009	0.022	-0.015	0.146	0.028	0.035	0.086	0.026	0.044	-0.033	0.485	0.332	0.472	1	0.711	0.703	0.272	0.264	0.345	0.133	0.399	0.138	0.093	0.393	0.105	0.088	0.241	0.095	-0.066	0.112	0.067	0.203	-0.003	-0.266	0.138	0.047	-0.075	-0.364	-0.226	-0.234	0.1	-0.05	-0.338	-0.21	-0.09	-0.163	-0.338
PHENOS_GCSE maths	0.03	0	0.006	0.002	-0.013	0.158	0.028	0.027	0.097	-0.01	-0.005	-0.03	0.534	0.467	0.414	0.711	1	0.774	0.21	0.22	0.298	0.104	0.625	0.436	0.109	0.436	0.088	0.049	0.212	0.057	-0.052	0.009	0.099	0.145	-0.013	-0.246	0.09	0.03	-0.05	-0.345	-0.248	-0.174	0.075	-0.072	-0.338	-0.21	-0.04	-0.125	-0.193
PHENOS_GCSE science	0.021	0.004	0.033	0.028	-0.013	0.14	0.012	0.021	0.092	0.008	0.018	-0.014	0.528	0.419	0.458	0.703	0.774	1	0.204	0.228	0.309	0.107	0.548	0.276	0.039	0.454	0.103	0.029	0.228	0.051	-0.032	0.037	0.087	0.176	0.035	-0.243	0.103	0.058	-0.052	-0.332	-0.236	-0.2	0.112	-0.075	-0.317	-0.192	-0.034	-0.121	-0.23
PHENOS_PISA Attitudes to School	0.011	-0.029	0.048	-0.017	0.007	0.038	-0.006	-0.009	-0.031	0.031	-0.013	-0.019	0.117	0.096	0.108	0.272	0.21	0.204	1	0.434	0.276	0.397	0.199	0.23	0.129	0.309	0.236	0.14	0.231	0.204	-0.242	0.093	0.354	0.21	0.065	-0.25	0.321	0.186	-0.067	-0.217	-0.157	-0.111	0.193	-0.211	-0.175	-0.085	-0.131	-0.136	-0.121
PHENOS_PISA Homework total	-0.01	0	0.032	0.017	-0.024	0.047	0.028	0	-0.083	-0.001	0.002	-0.048	0.17	0.11	0.174	0.264	0.22	0.228	0.434	1	0.68	0.884	0.257	0.257	0.212	0.311	0.315	0.155	0.252	0.107	-0.192	0.07	0.217	0.2	0.082	-0.335	0.243	0.185	-0.104	-0.181	-0.136	-0.053	0.127	-0.173	-0.17	-0.029	-0.043	-0.05	-0.119
PHENOS_PISA Homework Behaviour	-0.023	0.036	0.013	0.009	-0.035	0.08	0.037	-0.013	-0.042	-0.017	0.052	-0.051	0.215	0.175	0.184	0.345	0.298	0.309	0.276	0.68	1	0.261	0.257	0.177	0.2	0.312	0.309	0.182	0.323	0.086	-0.156	0.005	0.166	0.16	-0.004	-0.364	0.145	0.198	-0.138	-0.254	-0.198	-0.118	0.124	-0.183	-0.255	-0.092	-0.015	-0.032	-0.116
PHENOS_PISA Homework Feedback	0	-0.024	0.035	0.017	-0.01	0.011	0.012	0.008	-0.083	0.01	-0.03	-0.031	0.091	0.035	0.116	0.133	0.104	0.107	0.397	0.884	0.261	1	0.177	0.229	0.151	0.216	0.222	0.088	0.128	0.087	-0.156	0.088	0.186	0.161	0.108	-0.209	0.232	0.119	-0.05	-0.081	-0.057	0.003	0.09	-0.114	-0.066	0.021	-0.049	-0.049	-0.086
PHENOS_PISA maths self-efficacy	0.022	0.013	0.035	-0.011	-0.05	0.148	0.01	0.007	0.072	-0.023	-0.008	0.006	0.4	0.351	0.307	0.399	0.625	0.548	0.199	0.257	0.257	0.177	1	0.518	0.113	0.571	0.228	0.051	0.268	0.172	-0.133	0.048	0.165	0.273	0.138	-0.271	0.168	0.107	-0.025	-0.182	-0.118	-0.064	0.081	-0.134	-0.179	-0.048	-0.088	-0.107	-0.097
PHENOS_PISA maths interest	0.007	0.007	0.004	-0.033	-0.026	0.116	0.042	0.016	0.049	0.002	0	-0.009	0.211	0.234	0.102	0.138	0.436	0.276	0.23	0.257	0.177	0.229	0.518	1	0.195	0.373	0.217	0.038	0.215	0.041	-0.113	-0.092	0.161	0.178	0.087	-0.175	0.114	0.144	-0.111	-0.1	-0.099	-0.007	0.073	-0.104	-0.059	0.006	0.043	0.017	0.093
PHENOS_PISA time spent on maths	0.024	-0.023	-0.014	-0.028	0.03	0.028	0.057	-0.003	-0.026	0.016	-0.003	-0.034	0.001	-0.004	0.01	0.093	0.109	0.039	0.129	0.212	0.2	0.151	0.113	0.195	1	0.117	0.168	0.051	0.149	0.051	-0.05	0	0.048	0.098	0.045	-0.127	0.088	0.092	-0.09	-0.105	-0.081	0.014	0.041	0.014	-0.054	-0.066	-0.055	-0.034	-0.005
PHENOS_Academic self-concept	-0.003	0.016	0.014	0.043	-0.029	0.1	-0.002	0.002	-0.01	0	0.023	-0.03	0.351	0.29	0.293	0.393	0.436	0.454	0.309	0.311	0.312	0.216	0.571	0.373	0.117	1	0.387	0.068	0.421	0.265	-0.288	0.143	0.244	0.398	0.226	-0.273	0.252	0.136	-0.04	-0.229	-0.129	-0.091	0.132	-0.167	-0.218	-0.042	-0.096	-0.148	-0.217
PHENOS_GRIT	-0.002	-0.011	0.036	0.014	0.045	-0.032	-0.023	-0.003	-0.019	0.02	0.056	-0.009	0.006	-0.005	0.018	0.105	0.088	0.103	0.236	0.315	0.309	0.222	0.228	0.217	0.168	0.387	1	0.188	0.495	0.217	-0.272	-0.023	0.25	0.253	0.049	-0.238	0.235	0.227	-0.023	-0.217	-0.119	-0.08	0.151	-0.211	-0.231	-0.019	-0.056	-0.044	-0.069
PHENOS_Agreeableness	-0.042	0.019	0.016	-0.001	-0.093	0.024	0.008	0.044	0.027	-0.041	0.002	-0.019	0.047	0.106	-0.016	0.088	0.049	0.029	0.14	0.155	0.182	0.088	0.051	0.038	0.051	0.068	0.188	1	0.244	0.178	-0.21	0.219	0.184	0.099	-0.035	-0.147	0.212	0.167	-0.03	-0.173	-0.177	-0.051	0.225	-0.099	-0.098	-0.081	-0.09	-0.107	-0.053
PHENOS_Conscientiousness	0.019	0.051	0.053	0.02	0.007	0.027	-0.03	-0.005	0.021	0.016	0.025	-0.069	0.109	0.11	0.07	0.241	0.212	0.228	0.231	0.252	0.323	0.128	0.268	0.215	0.149	0.421	0.495	0.244	1	0.221	-0.195	0.054	0.203	0.309	0.149	-0.228	0.171	0.241	0.007	-0.243	-0.131	-0.098	0.145	-0.103	-0.304	-0.066	-0.047	-0.047	-0.063
PHENOS_Extraversion	0.013	-0.055	0.036	0.021	0.021	0.045	-0.056	0.006	0.016	-0.013	0	0.037	0.013	0.019	0.004	0.095	0.057	0.051	0.204	0.107	0.086	0.087	0.172	0.041	0.051	0.265	0.217	0.178	0.221	1	-0.406	0.227	0.286	0.358	0.19	-0.112	0.365	0.112	0.051	-0.05	0.004	-0.049	0.165	-0.141	-0.047	0.148	-0.456	-0.23	-0.099
PHENOS_Neuroticism	0.04	0.011	-0.008	-0.003	0.015	-0.036	0.039	-0.026	0.001	0.016	0.01	0.034	-0.007	-0.02	-0.004	-0.066	-0.052	-0.032	-0.242	-0.192	-0.156	-0.156	-0.133	-0.113	-0.05	-0.288	-0.272	-0.21	-0.195	-0.406	1	-0.095	-0.431	-0.228	-0.065	0.242	-0.383	-0.166	-0.057	0.174	0.146	0.06	-0.204	0.264	0.093	0.013	0.232	0.2	0.083
PHENOS_Openness	-0.032	0.032	-0.036	0.036	-0.021	0.014	-0.024	-0.038	-0.008	-0.013	0.026	0.005	0.151	0.117	0.134	0.112	0.009	0.037	0.093	0.07	0.005	0.088	0.048	-0.092	0	0.143	-0.023	0.219	0.054	0.227	-0.095	1	0.025	0.281	0.167	-0.006	0.109	-0.033	0.029	-0.027	0	-0.07	0.019	0.067	0.024	-0.011	-0.077	-0.075	-0.246
PHENOS_Life Satisfaction	0.019	0.003	0.017	0.026	-0.027	0.012	0.005	0.007	-0.002	-0.02	-0.017	-0.017	0.043	0.046	0.038	0.067	0.099	0.087	0.354	0.217	0.166	0.186	0.165	0.161	0.048	0.244	0.25	0.184	0.203	0.286	-0.431	0.025	1	0.155	0.033	-0.305	0.441	0.276	0.001	-0.269	-0.249	-0.119	0.205	-0.302	-0.211	-0.115	-0.248	-0.203	-0.069
PHENOS_Curiosity Explore	-0.008	0.037	0.011	0.036	0.019	0.014	0.009	0.007	0.02	0.011	0.05	-0.032	0.172	0.105	0.167	0.203	0.145	0.176	0.21	0.2	0.16	0.161	0.273	0.178	0.098	0.398	0.253	0.099	0.309	0.358	-0.228	0.281	0.155	1	0.451	-0.143	0.236	0.083	-0.039	-0.065	-0.009	-0.032	0.144	-0.042	-0.053	0.062	-0.173	-0.093	-0.132
PHENOS_Curiosity Flow	-0.012	0.003	0.018	0.018	0.065	-0.042	-0.025	-0.063	0.033	0.009	0.006	-0.001	0.05	0.04	0.039	-0.003	-0.013	0.035	0.065	0.082	-0.004	0.108	0.138	0.087	0.045	0.226	0.049	-0.035	0.149	0.19	-0.065	0.167	0.033	0.451	1	0.003	0.099	-0.005	-0.029	0.093	0.118	0.075	0.008	0.054	0.099	0.14	0.002	0.042	-0.027
PHENOS_Chaos at Home	-0.016	0.021	-0.062	0.016	0.071	-0.092	0.002	-0.004	0.028	0.053	-0.004	0.008	-0.206	-0.145	-0.2	-0.266	-0.246	-0.243	-0.25	-0.335	-0.364	-0.209	-0.271	-0.175	-0.127	-0.273	-0.238	-0.147	-0.228	-0.112	0.242	-0.006	-0.305	-0.143	0.003	1	-0.165	-0.219	0.148	0.289	0.281	0.179	-0.188	0.199	0.241	0.139	0.103	0.124	0.098
PHENOS_Attachment total	0.005	-0.014	-0.065	0.016	-0.051	0.026	-0.034	-0.008	-0.015	0.056	0.004	-0.001	0.079	0.088	0.048	0.138	0.09	0.103	0.321	0.243	0.145	0.232	0.168	0.114	0.088	0.252	0.235	0.212	0.171	0.365	-0.383	0.109	0.441	0.236	0.099	-0.165	1	0.229	0.079	-0.186	-0.104	-0.079	0.126	-0.335	-0.155	-0.044	-0.258	-0.214	-0.124
PHENOS_Parental Monitoring	-0.006	0.014	0.031	-0.031	-0.003	-0.007	0.003	0.007	-0.014	0.009	0.014	0.002	0.043	0.086	-0.013	0.047	0.03	0.058	0.186	0.185	0.198	0.119	0.107	0.144	0.092	0.136	0.227	0.167	0.241	0.112	-0.166	-0.033	0.276	0.083	-0.005	-0.219	0.229	1	-0.095	-0.122	-0.122	-0.034	0.132	-0.176	-0.106	-0.024	-0.001	-0.024	-0.042
PHENOS_Parental Control	0.007	-0.029	-0.014	0.018	-0.01	-0.045	-0.007	-0.027	0.021	0.04	-0.036	0.03	-0.082	-0.038	-0.073	-0.075	-0.05	-0.052	-0.067	-0.104	-0.138	-0.05	-0.025	-0.111	-0.09	-0.04	-0.023	-0.03	0.007	0.051	-0.057	0.029	0.001	-0.039	-0.029	0.148	0.079	-0.095	1	0.018	0.065	-0.027	-0.061	-0.061	-0.035	-0.002	-0.08	-0.031	0.014
PHENOS_SDQ Total	-0.008	0.014	0	-0.002	0.026	-0.085	0.001	0.023	-0.036	-0.011	-0.006	0.014	-0.201	-0.176	-0.15	-0.364	-0.345	-0.332	-0.217	-0.181	-0.254	-0.081	-0.182	-0.1	-0.105	-0.229	-0.217	-0.173	-0.243	-0.05	0.174	-0.027	-0.269	-0.065	0.093	0.289	-0.186	-0.122	0.018	1	0.802	0.404	-0.449	0.143	0.667	0.552	0.268	0.417	0.339
PHENOS_SDQ Conduct	-0.002	0.001	0.007	0.011	0.045	-0.085	0	0.014	-0.033	0.025	0.017	0.007	-0.127	-0.139	-0.064	-0.226	-0.248	-0.236	-0.157	-0.136	-0.198	-0.057	-0.118	-0.099	-0.081	-0.129	-0.119	-0.177	-0.131	0.004	0.146	0	-0.249	-0.009	0.118	0.281	-0.104	-0.122	0.065	0.802	1	0.281	-0.402	0.087	0.468	0.414	0.148	0.291	0.191
PHENOS_SDQ Hyperactivity	-0.001	-0.002	0.038	0.005	0	-0.059	-0.022	0.021	-0.041	-0.004	0.018	0	-0.126	-0.095	-0.119	-0.234	-0.174	-0.2	-0.111	-0.053	-0.118	0.003	-0.064	-0.007	0.014	-0.091	-0.08	-0.051	-0.098	-0.049	0.06	-0.07	-0.119	-0.032	0.075	0.179	-0.079	-0.034	-0.027	0.404	0.281	1	-0.24	0.115	0.278	0.281	0.178	0.273	0.246
PHENOS_SDQ Prosocial	0	0.01	0.005	0.017	0.007	0.05	-0.025	0	-0.032	0.008	-0.004	-0.02	0.072	0.086	0.026	0.1	0.075	0.112	0.193	0.127	0.124	0.09	0.081	0.073	0.041	0.132	0.151	0.225	0.145	0.165	-0.204	0.019	0.205	0.144	0.008	-0.188	0.126	0.132	-0.061	-0.449	-0.402	-0.24	1	-0.077	-0.312	-0.13	-0.379	-0.341	-0.287
PHENOS_Peer Victimisation	0.002	0.049	-0.03	-0.019	0.037	-0.019	-0.046	0.019	0.034	0.002	-0.038	-0.016	0.005	-0.007	0.01	-0.05	-0.072	-0.075	-0.211	-0.173	-0.183	-0.114	-0.134	-0.104	0.014	-0.167	-0.211	-0.099	-0.103	-0.141	0.264	0.067	-0.302	-0.042	0.054	0.199	-0.335	-0.176	-0.061	0.143	0.087	0.115	-0.077	1	0.16	0.083	0.089	0.108	0.037
PHENOS_Conners: Inattention	0.002	0.023	0.011	-0.014	0.025	-0.057	0	0.021	-0.055	-0.008	-0.004	0	-0.115	-0.113	-0.086	-0.338	-0.338	-0.317	-0.175	-0.17	-0.255	-0.066	-0.179	-0.059	-0.054	-0.218	-0.231	-0.098	-0.304	-0.047	0.093	0.024	-0.211	-0.053	0.099	0.241	-0.155	-0.106	-0.035	0.667	0.468	0.278	-0.312	0.16	1	0.527	0.176	0.361	0.266
PHENOS_Conners: Impulsivity	-0.009	0.044	0.013	0.01	0.031	-0.047	-0.018	-0.005	-0.024	-0.015	0.018	0.012	-0.096	-0.109	-0.053	-0.21	-0.21	-0.192	-0.085	-0.029	-0.092	0.021	-0.048	0.006	-0.066	-0.042	-0.019	-0.081	-0.066	0.148	0.013	-0.011	-0.115	0.062	0.14	0.139	-0.044	-0.024	-0.002	0.552	0.414	0.281	-0.13	0.083	0.527	1	0.066	0.231	0.169
PHENOS_Autism Quotient: Social	-0.015	0.008	0.03	-0.025	0.003	-0.011	-0.002	-0.014	0.013	-0.027	-0.022	-0.019	-0.007	-0.023	0.013	-0.09	-0.04	-0.034	-0.131	-0.043	-0.015	-0.049	-0.088	0.043	-0.055	-0.096	-0.056	-0.09	-0.047	-0.456	0.232	-0.077	-0.248	-0.173	0.002	0.103	-0.258	-0.001	-0.08	0.268	0.148	0.178	-0.379	0.089	0.176	0.066	1	0.553	0.324
PHENOS_Autism Quotient: Attention Switching	0.022	0.016	0.045	0.009	-0.011	-0.054	-0.032	0.005	0.012	-0.021	0.008	-0.027	-0.096	-0.083	-0.087	-0.163	-0.125	-0.121	-0.136	-0.05	-0.032	-0.049	-0.107	0.017	-0.034	-0.148	-0.044	-0.107	-0.047	-0.23	0.2	-0.075	-0.203	-0.093	0.042	0.124	-0.214	-0.024	-0.031	0.417	0.291	0.273	-0.341	0.108	0.361	0.231	0.553	1	0.372
PHENOS_Autism Quotient: Imagination	-0.012	0.007	0.007	-0.049	0.01	-0.073	0	-0.022	-0.029	-0.029	-0.072	0.001	-0.246	-0.174	-0.229	-0.338	-0.193	-0.23	-0.121	-0.119	-0.116	-0.086	-0.097	0.093	-0.005	-0.217	-0.069	-0.053	-0.063	-0.099	0.083	-0.246	-0.069	-0.132	-0.027	0.098	-0.124	-0.042	0.014	0.339	0.191	0.246	-0.287	0.037	0.266	0.169	0.324	0.372	1
PHENOS_Autism Quotient: Attention to Detail	0.018	0.004	0.002	0.023	0.006	0.026	-0.02	-0.02	0.039	0.005	-0.031	-0.044	0.13	0.098	0.11	0.121	0.169	0.157	0.08	0.106	0.08	0.091	0.15	0.177	0.012	0.179	0.081	-0.002	0.142	-0.01	0.022	-0.024	-0.008	0.062	0.07	-0.026	-0.023	0.049	-0.004	-0.003	0.02	0.028	0.033	0.012	-0.059	0.129	0.134	0.177	-0.01
PHENOS_Callous Unemotional Traits	-0.006	-0.011	0.004	-0.027	0.017	-0.06	-0.015	0.013	-0.028	-0.01	0.01	-0.007	-0.067	-0.12	0.011	-0.199	-0.188	-0.203	-0.158	-0.169	-0.205	-0.096	-0.064	-0.03	-0.076	-0.063	-0.145	-0.175	-0.183	-0.065	0.067	-0.043	-0.202	-0.079	0.089	0.216	-0.139	-0.109	0.009	0.544	0.513	0.26	-0.505	0.056	0.508	0.29	0.217	0.248	0.225
PHENOS_ARBQ Anxiety	-0.014	0.014	0.015	-0.026	0.015	-0.03	0.03	-0.016	-0.025	-0.009	0.02	-0.025	-0.044	-0.036	-0.045	-0.107	-0.131	-0.098	-0.107	-0.026	-0.002	-0.036	-0.151	-0.043	-0.059	-0.174	-0.044	-0.013	-0.016	-0.264	0.304	-0.04	-0.284	-0.102	-0.02	0.138	-0.219	-0.001	-0.044	0.388	0.304	0.205	-0.225	0.164	0.302	0.297	0.45	0.504	0.207
PHENOS_SANS (negative symptoms)	0.006	0.026	0.02	-0.032	0.015	-0.059	0.012	-0.011	-0.031	-0.007	-0.016	-0.002	-0.09	-0.113	-0.047	-0.229	-0.213	-0.212	-0.157	-0.095	-0.139	-0.04	-0.112	-0.06	-0.029	-0.141	-0.134	-0.106	-0.128	-0.279	0.198	-0.01	-0.289	-0.156	0.042	0.195	-0.185	-0.073	-0.033	0.509	0.395	0.287	-0.411	0.101	0.559	0.298	0.453	0.455	0.272
PHENOS_Grandiosity	-0.011	0.014	-0.02	-0.002	0.052	-0.01	-0.036	-0.003	-0.024	-0.014	-0.025	-0.045	-0.068	-0.054	-0.047	0.005	-0.011	-0.008	0.052	0.061	0.033	0.06	0.079	0.062	0.048	0.172	0.077	-0.077	0.13	0.216	-0.119	0.126	0.138	0.242	0.196	-0.012	0.016	0.053	-0.02	0.025	0.029	0.05	0.035	0.025	0.041	0.132	-0.064	0.005	-0.031
PHENOS_Paranoid	0	0.009	0.017	-0.037	0.02	0.011	-0.027	-0.009	0.002	0.015	-0.031	0.016	0.026	0.017	0.032	0.04	0.008	0.033	-0.158	-0.104	-0.115	-0.067	-0.093	-0.083	-0.006	-0.133	-0.208	-0.16	-0.079	-0.167	0.365	0.026	-0.471	-0.071	0.047	0.2	-0.309	-0.139	-0.018	0.177	0.175	0.067	-0.099	0.474	0.128	0.09	0.113	0.126	0.019
PHENOS_Cognitive Disorganisation	-0.032	0.009	-0.009	-0.03	0.036	-0.034	-0.044	0.011	-0.012	-0.002	-0.029	-0.01	-0.068	-0.001	-0.128	-0.166	-0.159	-0.154	-0.209	-0.248	-0.285	-0.151	-0.231	-0.142	-0.113	-0.362	-0.401	-0.126	-0.282	-0.208	0.398	0.01	-0.457	-0.149	0.034	0.32	-0.248	-0.19	-0.021	0.262	0.186	0.138	-0.153	0.283	0.267	0.118	0.154	0.215	0.163
PHENOS_BMI	0.036	-0.041	0.023	0.007	0.169	0.003	-0.06	0.035	-0.05	-0.041	0.019	0.104	-0.008	-0.033	0.024	-0.054	-0.07	-0.032	-0.063	0.006	-0.038	0.031	-0.073	0.002	-0.016	-0.016	-0.055	-0.068	-0.032	-0.019	-0.007	-0.015	-0.025	0.021	0.081	0.044	-0.061	0.003	0.032	0.003	0.017	-0.005	0.015	0.08	0.013	-0.002	0.002	0.015	0.006
PHENOS_Height	-0.017	-0.027	-0.071	0.019	-0.004	0.029	0.358	-0.004	0.045	0.026	0.021	0.005	0.049	0.041	0.041	0.067	0.085	0.102	0.058	-0.035	0.007	-0.051	0.042	0.011	0.015	0.045	-0.03	0.037	0.008	-0.04	0	0.023	0.001	0.034	0.019	0.025	0	-0.053	0.018	-0.023	-0.045	-0.005	-0.022	-0.001	-0.025	-0.026	-0.04	-0.103	0.024
PHENOS_Puberty	-0.022	0.025	-0.04	0.006	0.006	-0.036	0.109	-0.037	0.037	-0.025	-0.016	0.028	0.129	0.129	0.08	0.15	0.16	0.17	0.062	-0.013	0.023	-0.03	0.115	0.013	0.001	0.113	-0.031	0.003	-0.005	-0.036	0.071	0.074	0.027	0.054	0.012	-0.03	0.034	-0.037	0.095	-0.045	-0.035	-0.085	-0.023	-0.003	-0.07	-0.062	0.025	-0.014	-0.052
PHENOS_menarche	0.001	-0.006	-0.029	-0.018	-0.091	0.09	0.062	-0.016	0.053	-0.003	-0.052	0.009	-0.026	-0.008	-0.027	0.04	0.069	0.039	-0.001	-0.047	0.025	-0.078	0.02	-0.041	-0.004	-0.033	-0.001	0.045	0.035	0.107	0.001	-0.002	-0.013	-0.018	-0.07	-0.037	0.091	0.012	-0.023	-0.03	-0.049	-0.071	0.014	-0.058	-0.052	-0.017	-0.083	-0.068	-0.049
PHENOS_Sleep total	0.002	-0.01	0.013	-0.008	0.057	-0.02	-0.014	-0.016	-0.013	0.015	-0.009	-0.009	-0.056	-0.068	-0.014	-0.006	-0.063	-0.051	-0.21	-0.182	-0.17	-0.136	-0.098	-0.164	-0.022	-0.133	-0.15	-0.112	-0.104	-0.158	0.339	0.032	-0.451	-0.054	0.03	0.224	-0.275	-0.276	0.015	0.162	0.159	0.056	-0.08	0.285	0.133	0.066	0.119	0.121	-0.023
PHENOS_Insomnia	-0.007	-0.003	0.015	0.004	0.044	-0.014	-0.025	-0.012	-0.005	0.016	0.02	-0.027	-0.035	-0.047	-0.001	-0.029	-0.056	-0.03	-0.156	-0.16	-0.163	-0.109	-0.045	-0.069	-0.04	-0.088	-0.097	-0.093	-0.05	-0.085	0.298	0.063	-0.417	0.067	0.108	0.217	-0.218	-0.171	-0.019	0.163	0.164	0.089	-0.075	0.253	0.151	0.089	0.095	0.11	0.009
[truncated: 13 more columns]

## Sheet: pT=0.30 Standrad Errors
	GPS_Attention-Deficit Hyperactivty Disoder	GPS_Alzheimer's	GPS_Autism Spectrum Disorder	GPS_Bipolar Disorder	GPS_Body Mass Index	GPS_College	GPS_Height	GPS_Intracranial volume	GPS_Child IQ	GPS_Major Depressive Disorder	GPS_Schizophrenia	GPS_Ever smoked	PHENOS_g	PHENOS_Raven's Progressive Matrices	PHENOS_Mill Hill Vocabulary	PHENOS_GCSE English	PHENOS_GCSE maths	PHENOS_GCSE science	PHENOS_PISA Attitudes to School	PHENOS_PISA Homework total	PHENOS_PISA Homework Behaviour	PHENOS_PISA Homework Feedback	PHENOS_PISA maths self-efficacy	PHENOS_PISA maths interest	PHENOS_PISA time spent on maths	PHENOS_Academic self-concept	PHENOS_GRIT	PHENOS_Agreeableness	PHENOS_Conscientiousness	PHENOS_Extraversion	PHENOS_Neuroticism	PHENOS_Openness	PHENOS_Life Satisfaction	PHENOS_Curiosity Explore	PHENOS_Curiosity Flow	PHENOS_Chaos at Home	PHENOS_Attachment total	PHENOS_Parental Monitoring	PHENOS_Parental Control	PHENOS_SDQ Total	PHENOS_SDQ Conduct	PHENOS_SDQ Hyperactivity	PHENOS_SDQ Prosocial	PHENOS_Peer Victimisation	PHENOS_Conners: Inattention	PHENOS_Conners: Impulsivity	PHENOS_Autism Quotient: Social	PHENOS_Autism Quotient: Attention Switching	PHENOS_Autism Quotient: Imagination
GPS_Attention-Deficit Hyperactivty Disoder	0.018	0.018	0.018	0.018	0.018	0.018	0.018	0.018	0.018	0.018	0.018	0.018	0.03	0.03	0.029	0.02	0.02	0.02	0.029	0.029	0.029	0.029	0.029	0.029	0.029	0.03	0.03	0.03	0.03	0.03	0.03	0.03	0.022	0.028	0.028	0.028	0.03	0.03	0.03	0.022	0.022	0.022	0.022	0.029	0.021	0.021	0.021	0.021	0.021
GPS_Alzheimer's	0.018	0.018	0.018	0.018	0.018	0.018	0.018	0.018	0.018	0.018	0.018	0.018	0.03	0.03	0.029	0.02	0.02	0.02	0.029	0.029	0.029	0.029	0.029	0.029	0.029	0.03	0.03	0.03	0.03	0.03	0.03	0.03	0.022	0.028	0.028	0.028	0.03	0.03	0.03	0.022	0.022	0.022	0.022	0.029	0.021	0.021	0.021	0.021	0.021
GPS_Autism Spectrum Disorder	0.018	0.018	0.018	0.018	0.018	0.018	0.018	0.018	0.018	0.018	0.018	0.018	0.03	0.03	0.029	0.02	0.02	0.02	0.029	0.029	0.029	0.029	0.029	0.029	0.029	0.03	0.03	0.03	0.03	0.03	0.03	0.03	0.022	0.028	0.028	0.028	0.03	0.03	0.03	0.022	0.022	0.022	0.022	0.029	0.021	0.021	0.021	0.021	0.021
GPS_Bipolar Disorder	0.018	0.018	0.018	0.018	0.018	0.018	0.018	0.018	0.018	0.018	0.018	0.018	0.03	0.03	0.029	0.02	0.02	0.02	0.029	0.029	0.029	0.029	0.029	0.029	0.029	0.03	0.03	0.03	0.03	0.03	0.03	0.03	0.022	0.028	0.028	0.028	0.03	0.03	0.03	0.022	0.022	0.022	0.022	0.029	0.021	0.021	0.021	0.021	0.021
GPS_Body Mass Index	0.018	0.018	0.018	0.018	0.018	0.018	0.018	0.018	0.018	0.018	0.018	0.018	0.03	0.03	0.029	0.02	0.02	0.02	0.029	0.029	0.029	0.029	0.029	0.029	0.029	0.03	0.03	0.03	0.03	0.03	0.03	0.03	0.022	0.028	0.028	0.028	0.03	0.03	0.03	0.022	0.022	0.022	0.022	0.029	0.021	0.021	0.021	0.021	0.021
GPS_College	0.018	0.018	0.018	0.018	0.018	0.018	0.018	0.018	0.018	0.018	0.018	0.018	0.03	0.03	0.029	0.02	0.02	0.02	0.029	0.029	0.029	0.029	0.029	0.029	0.029	0.03	0.03	0.03	0.03	0.03	0.03	0.03	0.022	0.028	0.028	0.028	0.03	0.03	0.03	0.022	0.022	0.022	0.022	0.029	0.021	0.021	0.021	0.021	0.021
GPS_Height	0.018	0.018	0.018	0.018	0.018	0.018	0.018	0.018	0.018	0.018	0.018	0.018	0.03	0.03	0.029	0.02	0.02	0.02	0.029	0.029	0.029	0.029	0.029	0.029	0.029	0.03	0.03	0.03	0.03	0.03	0.03	0.03	0.022	0.028	0.028	0.028	0.03	0.03	0.03	0.022	0.022	0.022	0.022	0.029	0.021	0.021	0.021	0.021	0.021
GPS_Intracranial volume	0.018	0.018	0.018	0.018	0.018	0.018	0.018	0.018	0.018	0.018	0.018	0.018	0.03	0.03	0.029	0.02	0.02	0.02	0.029	0.029	0.029	0.029	0.029	0.029	0.029	0.03	0.03	0.03	0.03	0.03	0.03	0.03	0.022	0.028	0.028	0.028	0.03	0.03	0.03	0.022	0.022	0.022	0.022	0.029	0.021	0.021	0.021	0.021	0.021
GPS_Child IQ	0.018	0.018	0.018	0.018	0.018	0.018	0.018	0.018	0.018	0.018	0.018	0.018	0.03	0.03	0.029	0.02	0.02	0.02	0.029	0.029	0.029	0.029	0.029	0.029	0.029	0.03	0.03	0.03	0.03	0.03	0.03	0.03	0.022	0.028	0.028	0.028	0.03	0.03	0.03	0.022	0.022	0.022	0.022	0.029	0.021	0.021	0.021	0.021	0.021
GPS_Major Depressive Disorder	0.018	0.018	0.018	0.018	0.018	0.018	0.018	0.018	0.018	0.018	0.018	0.018	0.03	0.03	0.029	0.02	0.02	0.02	0.029	0.029	0.029	0.029	0.029	0.029	0.029	0.03	0.03	0.03	0.03	0.03	0.03	0.03	0.022	0.028	0.028	0.028	0.03	0.03	0.03	0.022	0.022	0.022	0.022	0.029	0.021	0.021	0.021	0.021	0.021
GPS_Schizophrenia	0.018	0.018	0.018	0.018	0.018	0.018	0.018	0.018	0.018	0.018	0.018	0.018	0.03	0.03	0.029	0.02	0.02	0.02	0.029	0.029	0.029	0.029	0.029	0.029	0.029	0.03	0.03	0.03	0.03	0.03	0.03	0.03	0.022	0.028	0.028	0.028	0.03	0.03	0.03	0.022	0.022	0.022	0.022	0.029	0.021	0.021	0.021	0.021	0.021
GPS_Ever smoked	0.018	0.018	0.018	0.018	0.018	0.018	0.018	0.018	0.018	0.018	0.018	0.018	0.03	0.03	0.029	0.02	0.02	0.02	0.029	0.029	0.029	0.029	0.029	0.029	0.029	0.03	0.03	0.03	0.03	0.03	0.03	0.03	0.022	0.028	0.028	0.028	0.03	0.03	0.03	0.022	0.022	0.022	0.022	0.029	0.021	0.021	0.021	0.021	0.021
PHENOS_g	0.03	0.03	0.03	0.03	0.03	0.03	0.03	0.03	0.03	0.03	0.03	0.03	0.03	0.03	0.03	0.031	0.031	0.031	0.03	0.03	0.03	0.03	0.03	0.03	0.03	0.03	0.03	0.031	0.031	0.03	0.03	0.031	0.033	0.03	0.03	0.03	0.03	0.03	0.03	0.033	0.033	0.033	0.033	0.03	0.033	0.033	0.033	0.033	0.033
PHENOS_Raven's Progressive Matrices	0.03	0.03	0.03	0.03	0.03	0.03	0.03	0.03	0.03	0.03	0.03	0.03	0.03	0.03	0.03	0.031	0.031	0.031	0.03	0.03	0.03	0.03	0.03	0.03	0.03	0.03	0.03	0.03	0.03	0.03	0.03	0.03	0.033	0.03	0.03	0.03	0.03	0.03	0.03	0.033	0.033	0.033	0.033	0.03	0.033	0.033	0.033	0.033	0.033
PHENOS_Mill Hill Vocabulary	0.029	0.029	0.029	0.029	0.029	0.029	0.029	0.029	0.029	0.029	0.029	0.029	0.03	0.03	0.029	0.03	0.03	0.03	0.029	0.029	0.029	0.029	0.029	0.029	0.029	0.03	0.03	0.03	0.03	0.03	0.03	0.03	0.032	0.029	0.029	0.029	0.03	0.03	0.03	0.032	0.032	0.032	0.032	0.029	0.032	0.032	0.032	0.032	0.032
PHENOS_GCSE English	0.02	0.02	0.02	0.02	0.02	0.02	0.02	0.02	0.02	0.02	0.02	0.02	0.031	0.031	0.03	0.02	0.02	0.02	0.03	0.03	0.03	0.03	0.03	0.03	0.03	0.031	0.031	0.032	0.032	0.032	0.032	0.032	0.022	0.03	0.03	0.03	0.031	0.031	0.031	0.022	0.022	0.022	0.022	0.03	0.022	0.022	0.022	0.022	0.022
PHENOS_GCSE maths	0.02	0.02	0.02	0.02	0.02	0.02	0.02	0.02	0.02	0.02	0.02	0.02	0.031	0.031	0.03	0.02	0.02	0.02	0.031	0.031	0.031	0.031	0.031	0.031	0.031	0.032	0.032	0.032	0.032	0.032	0.032	0.032	0.023	0.03	0.03	0.03	0.031	0.031	0.031	0.022	0.022	0.023	0.022	0.031	0.022	0.022	0.022	0.022	0.023
PHENOS_GCSE science	0.02	0.02	0.02	0.02	0.02	0.02	0.02	0.02	0.02	0.02	0.02	0.02	0.031	0.031	0.03	0.02	0.02	0.02	0.03	0.03	0.03	0.03	0.03	0.03	0.031	0.031	0.031	0.032	0.032	0.032	0.032	0.032	0.023	0.03	0.03	0.03	0.031	0.031	0.031	0.022	0.022	0.022	0.022	0.031	0.022	0.022	0.022	0.022	0.023
PHENOS_PISA Attitudes to School	0.029	0.029	0.029	0.029	0.029	0.029	0.029	0.029	0.029	0.029	0.029	0.029	0.03	0.03	0.029	0.03	0.031	0.03	0.029	0.029	0.029	0.029	0.029	0.029	0.029	0.03	0.03	0.03	0.03	0.03	0.03	0.03	0.032	0.029	0.029	0.029	0.03	0.03	0.03	0.032	0.032	0.032	0.032	0.029	0.032	0.032	0.032	0.032	0.032
PHENOS_PISA Homework total	0.029	0.029	0.029	0.029	0.029	0.029	0.029	0.029	0.029	0.029	0.029	0.029	0.03	0.03	0.029	0.03	0.031	0.03	0.029	0.029	0.029	0.029	0.029	0.029	0.029	0.03	0.03	0.03	0.03	0.03	0.03	0.03	0.032	0.029	0.029	0.029	0.03	0.03	0.03	0.032	0.032	0.032	0.032	0.029	0.032	0.032	0.032	0.032	0.032
PHENOS_PISA Homework Behaviour	0.029	0.029	0.029	0.029	0.029	0.029	0.029	0.029	0.029	0.029	0.029	0.029	0.03	0.03	0.029	0.03	0.031	0.03	0.029	0.029	0.029	0.029	0.029	0.029	0.029	0.03	0.03	0.03	0.03	0.03	0.03	0.03	0.032	0.029	0.029	0.029	0.03	0.03	0.03	0.032	0.032	0.032	0.032	0.029	0.032	0.032	0.032	0.032	0.032
PHENOS_PISA Homework Feedback	0.029	0.029	0.029	0.029	0.029	0.029	0.029	0.029	0.029	0.029	0.029	0.029	0.03	0.03	0.029	0.03	0.031	0.03	0.029	0.029	0.029	0.029	0.029	0.029	0.029	0.03	0.03	0.03	0.03	0.03	0.03	0.03	0.032	0.029	0.029	0.029	0.03	0.03	0.03	0.032	0.032	0.032	0.032	0.029	0.032	0.032	0.032	0.032	0.032
PHENOS_PISA maths self-efficacy	0.029	0.029	0.029	0.029	0.029	0.029	0.029	0.029	0.029	0.029	0.029	0.029	0.03	0.03	0.029	0.03	0.031	0.03	0.029	0.029	0.029	0.029	0.029	0.029	0.029	0.03	0.03	0.03	0.03	0.03	0.03	0.03	0.032	0.029	0.029	0.029	0.03	0.03	0.03	0.032	0.032	0.032	0.032	0.029	0.032	0.032	0.032	0.032	0.032
PHENOS_PISA maths interest	0.029	0.029	0.029	0.029	0.029	0.029	0.029	0.029	0.029	0.029	0.029	0.029	0.03	0.03	0.029	0.03	0.031	0.03	0.029	0.029	0.029	0.029	0.029	0.029	0.029	0.03	0.03	0.03	0.03	0.03	0.03	0.03	0.032	0.029	0.029	0.029	0.03	0.03	0.03	0.032	0.032	0.032	0.032	0.029	0.032	0.032	0.032	0.032	0.032
PHENOS_PISA time spent on maths	0.029	0.029	0.029	0.029	0.029	0.029	0.029	0.029	0.029	0.029	0.029	0.029	0.03	0.03	0.029	0.03	0.031	0.031	0.029	0.029	0.029	0.029	0.029	0.029	0.029	0.03	0.03	0.03	0.03	0.03	0.03	0.03	0.032	0.029	0.029	0.029	0.03	0.03	0.03	0.032	0.032	0.032	0.032	0.029	0.032	0.032	0.032	0.032	0.032
PHENOS_Academic self-concept	0.03	0.03	0.03	0.03	0.03	0.03	0.03	0.03	0.03	0.03	0.03	0.03	0.03	0.03	0.03	0.031	0.032	0.031	0.03	0.03	0.03	0.03	0.03	0.03	0.03	0.03	0.03	0.03	0.03	0.03	0.03	0.03	0.033	0.03	0.03	0.03	0.03	0.03	0.03	0.033	0.033	0.033	0.033	0.03	0.033	0.033	0.033	0.033	0.033
PHENOS_GRIT	0.03	0.03	0.03	0.03	0.03	0.03	0.03	0.03	0.03	0.03	0.03	0.03	0.03	0.03	0.03	0.031	0.032	0.031	0.03	0.03	0.03	0.03	0.03	0.03	0.03	0.03	0.03	0.03	0.03	0.03	0.03	0.03	0.033	0.03	0.03	0.03	0.03	0.03	0.03	0.033	0.033	0.033	0.033	0.03	0.033	0.033	0.033	0.033	0.033
PHENOS_Agreeableness	0.03	0.03	0.03	0.03	0.03	0.03	0.03	0.03	0.03	0.03	0.03	0.03	0.031	0.03	0.03	0.032	0.032	0.032	0.03	0.03	0.03	0.03	0.03	0.03	0.03	0.03	0.03	0.03	0.03	0.03	0.03	0.03	0.033	0.03	0.03	0.03	0.031	0.03	0.03	0.033	0.033	0.033	0.033	0.03	0.033	0.033	0.033	0.033	0.033
PHENOS_Conscientiousness	0.03	0.03	0.03	0.03	0.03	0.03	0.03	0.03	0.03	0.03	0.03	0.03	0.031	0.03	0.03	0.032	0.032	0.032	0.03	0.03	0.03	0.03	0.03	0.03	0.03	0.03	0.03	0.03	0.03	0.03	0.03	0.03	0.033	0.03	0.03	0.03	0.031	0.03	0.03	0.033	0.033	0.033	0.033	0.03	0.033	0.033	0.033	0.033	0.033
PHENOS_Extraversion	0.03	0.03	0.03	0.03	0.03	0.03	0.03	0.03	0.03	0.03	0.03	0.03	0.03	0.03	0.03	0.032	0.032	0.032	0.03	0.03	0.03	0.03	0.03	0.03	0.03	0.03	0.03	0.03	0.03	0.03	0.03	0.03	0.033	0.03	0.03	0.03	0.031	0.03	0.03	0.033	0.033	0.033	0.033	0.03	0.033	0.033	0.033	0.033	0.033
PHENOS_Neuroticism	0.03	0.03	0.03	0.03	0.03	0.03	0.03	0.03	0.03	0.03	0.03	0.03	0.03	0.03	0.03	0.032	0.032	0.032	0.03	0.03	0.03	0.03	0.03	0.03	0.03	0.03	0.03	0.03	0.03	0.03	0.03	0.03	0.033	0.03	0.03	0.03	0.031	0.03	0.03	0.033	0.033	0.033	0.033	0.03	0.033	0.033	0.033	0.033	0.033
PHENOS_Openness	0.03	0.03	0.03	0.03	0.03	0.03	0.03	0.03	0.03	0.03	0.03	0.03	0.031	0.03	0.03	0.032	0.032	0.032	0.03	0.03	0.03	0.03	0.03	0.03	0.03	0.03	0.03	0.03	0.03	0.03	0.03	0.03	0.033	0.03	0.03	0.03	0.031	0.03	0.03	0.033	0.033	0.033	0.033	0.03	0.033	0.033	0.033	0.033	0.033
PHENOS_Life Satisfaction	0.022	0.022	0.022	0.022	0.022	0.022	0.022	0.022	0.022	0.022	0.022	0.022	0.033	0.033	0.032	0.022	0.023	0.023	0.032	0.032	0.032	0.032	0.032	0.032	0.032	0.033	0.033	0.033	0.033	0.033	0.033	0.033	0.022	0.032	0.032	0.032	0.033	0.033	0.033	0.022	0.022	0.022	0.022	0.032	0.022	0.022	0.022	0.022	0.022
PHENOS_Curiosity Explore	0.028	0.028	0.028	0.028	0.028	0.028	0.028	0.028	0.028	0.028	0.028	0.028	0.03	0.03	0.029	0.03	0.03	0.03	0.029	0.029	0.029	0.029	0.029	0.029	0.029	0.03	0.03	0.03	0.03	0.03	0.03	0.03	0.032	0.028	0.028	0.028	0.03	0.03	0.03	0.032	0.032	0.032	0.032	0.029	0.032	0.032	0.032	0.032	0.032
PHENOS_Curiosity Flow	0.028	0.028	0.028	0.028	0.028	0.028	0.028	0.028	0.028	0.028	0.028	0.028	0.03	0.03	0.029	0.03	0.03	0.03	0.029	0.029	0.029	0.029	0.029	0.029	0.029	0.03	0.03	0.03	0.03	0.03	0.03	0.03	0.032	0.028	0.028	0.028	0.03	0.03	0.03	0.032	0.032	0.032	0.032	0.029	0.032	0.032	0.032	0.032	0.032
PHENOS_Chaos at Home	0.028	0.028	0.028	0.028	0.028	0.028	0.028	0.028	0.028	0.028	0.028	0.028	0.03	0.03	0.029	0.03	0.03	0.03	0.029	0.029	0.029	0.029	0.029	0.029	0.029	0.03	0.03	0.03	0.03	0.03	0.03	0.03	0.032	0.028	0.028	0.028	0.03	0.03	0.03	0.032	0.032	0.032	0.032	0.029	0.032	0.032	0.032	0.032	0.032
PHENOS_Attachment total	0.03	0.03	0.03	0.03	0.03	0.03	0.03	0.03	0.03	0.03	0.03	0.03	0.03	0.03	0.03	0.031	0.031	0.031	0.03	0.03	0.03	0.03	0.03	0.03	0.03	0.03	0.03	0.031	0.031	0.031	0.031	0.031	0.033	0.03	0.03	0.03	0.03	0.03	0.03	0.033	0.033	0.033	0.033	0.03	0.033	0.033	0.033	0.033	0.033
PHENOS_Parental Monitoring	0.03	0.03	0.03	0.03	0.03	0.03	0.03	0.03	0.03	0.03	0.03	0.03	0.03	0.03	0.03	0.031	0.031	0.031	0.03	0.03	0.03	0.03	0.03	0.03	0.03	0.03	0.03	0.03	0.03	0.03	0.03	0.03	0.033	0.03	0.03	0.03	0.03	0.03	0.03	0.033	0.033	0.033	0.033	0.03	0.033	0.033	0.033	0.033	0.033
PHENOS_Parental Control	0.03	0.03	0.03	0.03	0.03	0.03	0.03	0.03	0.03	0.03	0.03	0.03	0.03	0.03	0.03	0.031	0.031	0.031	0.03	0.03	0.03	0.03	0.03	0.03	0.03	0.03	0.03	0.03	0.03	0.03	0.03	0.03	0.033	0.03	0.03	0.03	0.03	0.03	0.03	0.033	0.033	0.033	0.033	0.03	0.033	0.033	0.033	0.033	0.033
PHENOS_SDQ Total	0.022	0.022	0.022	0.022	0.022	0.022	0.022	0.022	0.022	0.022	0.022	0.022	0.033	0.033	0.032	0.022	0.022	0.022	0.032	0.032	0.032	0.032	0.032	0.032	0.032	0.033	0.033	0.033	0.033	0.033	0.033	0.033	0.022	0.032	0.032	0.032	0.033	0.033	0.033	0.022	0.022	0.022	0.022	0.032	0.022	0.022	0.022	0.022	0.022
PHENOS_SDQ Conduct	0.022	0.022	0.022	0.022	0.022	0.022	0.022	0.022	0.022	0.022	0.022	0.022	0.033	0.033	0.032	0.022	0.022	0.022	0.032	0.032	0.032	0.032	0.032	0.032	0.032	0.033	0.033	0.033	0.033	0.033	0.033	0.033	0.022	0.032	0.032	0.032	0.033	0.033	0.033	0.022	0.022	0.022	0.022	0.032	0.022	0.022	0.022	0.022	0.022
PHENOS_SDQ Hyperactivity	0.022	0.022	0.022	0.022	0.022	0.022	0.022	0.022	0.022	0.022	0.022	0.022	0.033	0.033	0.032	0.022	0.023	0.022	0.032	0.032	0.032	0.032	0.032	0.032	0.032	0.033	0.033	0.033	0.033	0.033	0.033	0.033	0.022	0.032	0.032	0.032	0.033	0.033	0.033	0.022	0.022	0.022	0.022	0.032	0.022	0.022	0.022	0.022	0.022
PHENOS_SDQ Prosocial	0.022	0.022	0.022	0.022	0.022	0.022	0.022	0.022	0.022	0.022	0.022	0.022	0.033	0.033	0.032	0.022	0.022	0.022	0.032	0.032	0.032	0.032	0.032	0.032	0.032	0.033	0.033	0.033	0.033	0.033	0.033	0.033	0.022	0.032	0.032	0.032	0.033	0.033	0.033	0.022	0.022	0.022	0.022	0.032	0.022	0.022	0.022	0.022	0.022
PHENOS_Peer Victimisation	0.029	0.029	0.029	0.029	0.029	0.029	0.029	0.029	0.029	0.029	0.029	0.029	0.03	0.03	0.029	0.03	0.031	0.031	0.029	0.029	0.029	0.029	0.029	0.029	0.029	0.03	0.03	0.03	0.03	0.03	0.03	0.03	0.032	0.029	0.029	0.029	0.03	0.03	0.03	0.032	0.032	0.032	0.032	0.029	0.032	0.032	0.032	0.032	0.032
PHENOS_Conners: Inattention	0.021	0.021	0.021	0.021	0.021	0.021	0.021	0.021	0.021	0.021	0.021	0.021	0.033	0.033	0.032	0.022	0.022	0.022	0.032	0.032	0.032	0.032	0.032	0.032	0.032	0.033	0.033	0.033	0.033	0.033	0.033	0.033	0.022	0.032	0.032	0.032	0.033	0.033	0.033	0.022	0.022	0.022	0.022	0.032	0.021	0.021	0.021	0.021	0.022
PHENOS_Conners: Impulsivity	0.021	0.021	0.021	0.021	0.021	0.021	0.021	0.021	0.021	0.021	0.021	0.021	0.033	0.033	0.032	0.022	0.022	0.022	0.032	0.032	0.032	0.032	0.032	0.032	0.032	0.033	0.033	0.033	0.033	0.033	0.033	0.033	0.022	0.032	0.032	0.032	0.033	0.033	0.033	0.022	0.022	0.022	0.022	0.032	0.021	0.021	0.021	0.021	0.022
PHENOS_Autism Quotient: Social	0.021	0.021	0.021	0.021	0.021	0.021	0.021	0.021	0.021	0.021	0.021	0.021	0.033	0.033	0.032	0.022	0.022	0.022	0.032	0.032	0.032	0.032	0.032	0.032	0.032	0.033	0.033	0.033	0.033	0.033	0.033	0.033	0.022	0.032	0.032	0.032	0.033	0.033	0.033	0.022	0.022	0.022	0.022	0.032	0.021	0.021	0.021	0.021	0.021
PHENOS_Autism Quotient: Attention Switching	0.021	0.021	0.021	0.021	0.021	0.021	0.021	0.021	0.021	0.021	0.021	0.021	0.033	0.033	0.032	0.022	0.022	0.022	0.032	0.032	0.032	0.032	0.032	0.032	0.032	0.033	0.033	0.033	0.033	0.033	0.033	0.033	0.022	0.032	0.032	0.032	0.033	0.033	0.033	0.022	0.022	0.022	0.022	0.032	0.021	0.021	0.021	0.021	0.021
PHENOS_Autism Quotient: Imagination	0.021	0.021	0.021	0.021	0.021	0.021	0.021	0.021	0.021	0.021	0.021	0.021	0.033	0.033	0.032	0.022	0.023	0.023	0.032	0.032	0.032	0.032	0.032	0.032	0.032	0.033	0.033	0.033	0.033	0.033	0.033	0.033	0.022	0.032	0.032	0.032	0.033	0.033	0.033	0.022	0.022	0.022	0.022	0.032	0.022	0.022	0.021	0.021	0.021
PHENOS_Autism Quotient: Attention to Detail	0.021	0.021	0.021	0.021	0.021	0.021	0.021	0.021	0.021	0.021	0.021	0.021	0.033	0.033	0.032	0.022	0.023	0.023	0.032	0.032	0.032	0.032	0.032	0.032	0.032	0.033	0.033	0.033	0.033	0.033	0.033	0.033	0.022	0.032	0.032	0.032	0.033	0.033	0.033	0.022	0.022	0.022	0.022	0.032	0.022	0.022	0.021	0.021	0.022
PHENOS_Callous Unemotional Traits	0.022	0.022	0.022	0.022	0.022	0.022	0.022	0.022	0.022	0.022	0.022	0.022	0.033	0.033	0.032	0.022	0.023	0.022	0.032	0.032	0.032	0.032	0.032	0.032	0.032	0.033	0.033	0.033	0.033	0.033	0.033	0.033	0.022	0.032	0.032	0.032	0.033	0.033	0.033	0.022	0.022	0.022	0.022	0.032	0.022	0.022	0.022	0.022	0.022
PHENOS_ARBQ Anxiety	0.021	0.021	0.021	0.021	0.021	0.021	0.021	0.021	0.021	0.021	0.021	0.021	0.033	0.033	0.032	0.022	0.022	0.022	0.032	0.032	0.032	0.032	0.032	0.032	0.032	0.033	0.033	0.033	0.033	0.033	0.033	0.033	0.022	0.032	0.032	0.032	0.033	0.033	0.033	0.022	0.022	0.022	0.022	0.032	0.022	0.022	0.022	0.022	0.022
PHENOS_SANS (negative symptoms)	0.022	0.022	0.022	0.022	0.022	0.022	0.022	0.022	0.022	0.022	0.022	0.022	0.033	0.033	0.032	0.022	0.022	0.022	0.032	0.032	0.032	0.032	0.032	0.032	0.032	0.033	0.033	0.033	0.033	0.033	0.033	0.033	0.022	0.032	0.032	0.032	0.033	0.033	0.033	0.022	0.022	0.022	0.022	0.032	0.022	0.022	0.022	0.022	0.022
PHENOS_Grandiosity	0.022	0.022	0.022	0.022	0.022	0.022	0.022	0.022	0.022	0.022	0.022	0.022	0.033	0.033	0.032	0.022	0.023	0.022	0.032	0.032	0.032	0.032	0.032	0.032	0.032	0.033	0.033	0.033	0.033	0.033	0.033	0.033	0.022	0.032	0.032	0.032	0.033	0.033	0.033	0.022	0.022	0.022	0.022	0.032	0.022	0.022	0.022	0.022	0.022
PHENOS_Paranoid	0.022	0.022	0.022	0.022	0.022	0.022	0.022	0.022	0.022	0.022	0.022	0.022	0.033	0.033	0.032	0.022	0.023	0.023	0.032	0.032	0.032	0.032	0.032	0.032	0.032	0.033	0.033	0.033	0.033	0.033	0.033	0.033	0.022	0.032	0.032	0.032	0.033	0.033	0.033	0.022	0.022	0.022	0.022	0.032	0.022	0.022	0.022	0.022	0.022
PHENOS_Cognitive Disorganisation	0.022	0.022	0.022	0.022	0.022	0.022	0.022	0.022	0.022	0.022	0.022	0.022	0.033	0.033	0.032	0.022	0.023	0.023	0.032	0.032	0.032	0.032	0.032	0.032	0.032	0.033	0.033	0.033	0.033	0.033	0.033	0.033	0.022	0.032	0.032	0.032	0.033	0.033	0.033	0.022	0.022	0.022	0.022	0.032	0.022	0.022	0.022	0.022	0.022
PHENOS_BMI	0.032	0.032	0.032	0.032	0.032	0.032	0.032	0.032	0.032	0.032	0.032	0.032	0.032	0.032	0.032	0.033	0.033	0.033	0.032	0.032	0.032	0.032	0.032	0.032	0.032	0.032	0.032	0.032	0.032	0.032	0.032	0.032	0.035	0.032	0.032	0.032	0.032	0.032	0.032	0.035	0.035	0.035	0.035	0.032	0.035	0.035	0.035	0.035	0.035
PHENOS_Height	0.032	0.032	0.032	0.032	0.032	0.032	0.032	0.032	0.032	0.032	0.032	0.032	0.032	0.032	0.032	0.033	0.033	0.033	0.032	0.032	0.032	0.032	0.032	0.032	0.032	0.032	0.032	0.032	0.032	0.032	0.032	0.032	0.035	0.032	0.032	0.032	0.032	0.032	0.032	0.035	0.035	0.035	0.035	0.032	0.035	0.035	0.035	0.035	0.035
PHENOS_Puberty	0.031	0.031	0.031	0.031	0.031	0.031	0.031	0.031	0.031	0.031	0.031	0.031	0.031	0.031	0.031	0.032	0.032	0.032	0.031	0.031	0.031	0.031	0.031	0.031	0.031	0.031	0.031	0.031	0.031	0.031	0.031	0.031	0.034	0.031	0.031	0.031	0.031	0.031	0.031	0.034	0.034	0.034	0.034	0.031	0.034	0.034	0.034	0.034	0.034
PHENOS_menarche	0.034	0.034	0.034	0.034	0.034	0.034	0.034	0.034	0.034	0.034	0.034	0.034	0.041	0.041	0.04	0.036	0.036	0.036	0.04	0.04	0.04	0.04	0.04	0.04	0.04	0.041	0.041	0.041	0.041	0.041	0.041	0.041	0.037	0.04	0.04	0.04	0.041	0.04	0.04	0.037	0.037	0.037	0.037	0.04	0.037	0.037	0.037	0.037	0.037
PHENOS_Sleep total	0.024	0.024	0.024	0.024	0.024	0.024	0.024	0.024	0.024	0.024	0.024	0.024	0.042	0.042	0.041	0.025	0.026	0.026	0.041	0.041	0.041	0.041	0.041	0.041	0.041	0.042	0.042	0.043	0.043	0.043	0.043	0.043	0.024	0.041	0.041	0.041	0.042	0.042	0.042	0.024	0.024	0.024	0.024	0.042	0.024	0.024	0.024	0.024	0.024
PHENOS_Insomnia	0.024	0.024	0.024	0.024	0.024	0.024	0.024	0.024	0.024	0.024	0.024	0.024	0.042	0.042	0.041	0.026	0.026	0.026	0.042	0.042	0.042	0.042	0.041	0.041	0.042	0.042	0.042	0.043	0.043	0.043	0.043	0.043	0.024	0.041	0.041	0.041	0.042	0.042	0.042	0.025	0.025	0.025	0.025	0.042	0.024	0.024	0.025	0.025	0.025
[truncated: 13 more columns]

## Sheet: pT=0.10 Standrad Errors
	GPS_Attention-Deficit Hyperactivty Disoder	GPS_Alzheimer's	GPS_Autism Spectrum Disorder	GPS_Bipolar Disorder	GPS_Body Mass Index	GPS_College	GPS_Height	GPS_Intracranial volume	GPS_Child IQ	GPS_Major Depressive Disorder	GPS_Schizophrenia	GPS_Ever smoked	PHENOS_g	PHENOS_Raven's Progressive Matrices	PHENOS_Mill Hill Vocabulary	PHENOS_GCSE English	PHENOS_GCSE maths	PHENOS_GCSE science	PHENOS_PISA Attitudes to School	PHENOS_PISA Homework total	PHENOS_PISA Homework Behaviour	PHENOS_PISA Homework Feedback	PHENOS_PISA maths self-efficacy	PHENOS_PISA maths interest	PHENOS_PISA time spent on maths	PHENOS_Academic self-concept	PHENOS_GRIT	PHENOS_Agreeableness	PHENOS_Conscientiousness	PHENOS_Extraversion	PHENOS_Neuroticism	PHENOS_Openness	PHENOS_Life Satisfaction	PHENOS_Curiosity Explore	PHENOS_Curiosity Flow	PHENOS_Chaos at Home	PHENOS_Attachment total	PHENOS_Parental Monitoring	PHENOS_Parental Control	PHENOS_SDQ Total	PHENOS_SDQ Conduct	PHENOS_SDQ Hyperactivity	PHENOS_SDQ Prosocial	PHENOS_Peer Victimisation	PHENOS_Conners: Inattention	PHENOS_Conners: Impulsivity	PHENOS_Autism Quotient: Social	PHENOS_Autism Quotient: Attention Switching	PHENOS_Autism Quotient: Imagination
GPS_Attention-Deficit Hyperactivty Disoder	0.018	0.018	0.018	0.018	0.018	0.018	0.018	0.018	0.018	0.018	0.018	0.018	0.03	0.03	0.029	0.02	0.02	0.02	0.029	0.029	0.029	0.029	0.029	0.029	0.029	0.03	0.03	0.03	0.03	0.03	0.03	0.03	0.022	0.028	0.028	0.028	0.03	0.03	0.03	0.022	0.022	0.022	0.022	0.029	0.021	0.021	0.021	0.021	0.021
GPS_Alzheimer's	0.018	0.018	0.018	0.018	0.018	0.018	0.018	0.018	0.018	0.018	0.018	0.018	0.03	0.03	0.029	0.02	0.02	0.02	0.029	0.029	0.029	0.029	0.029	0.029	0.029	0.03	0.03	0.03	0.03	0.03	0.03	0.03	0.022	0.028	0.028	0.028	0.03	0.03	0.03	0.022	0.022	0.022	0.022	0.029	0.021	0.021	0.021	0.021	0.021
GPS_Autism Spectrum Disorder	0.018	0.018	0.018	0.018	0.018	0.018	0.018	0.018	0.018	0.018	0.018	0.018	0.03	0.03	0.029	0.02	0.02	0.02	0.029	0.029	0.029	0.029	0.029	0.029	0.029	0.03	0.03	0.03	0.03	0.03	0.03	0.03	0.022	0.028	0.028	0.028	0.03	0.03	0.03	0.022	0.022	0.022	0.022	0.029	0.021	0.021	0.021	0.021	0.021
GPS_Bipolar Disorder	0.018	0.018	0.018	0.018	0.018	0.018	0.018	0.018	0.018	0.018	0.018	0.018	0.03	0.03	0.029	0.02	0.02	0.02	0.029	0.029	0.029	0.029	0.029	0.029	0.029	0.03	0.03	0.03	0.03	0.03	0.03	0.03	0.022	0.028	0.028	0.028	0.03	0.03	0.03	0.022	0.022	0.022	0.022	0.029	0.021	0.021	0.021	0.021	0.021
GPS_Body Mass Index	0.018	0.018	0.018	0.018	0.018	0.018	0.018	0.018	0.018	0.018	0.018	0.018	0.03	0.03	0.029	0.02	0.02	0.02	0.029	0.029	0.029	0.029	0.029	0.029	0.029	0.03	0.03	0.03	0.03	0.03	0.03	0.03	0.022	0.028	0.028	0.028	0.03	0.03	0.03	0.022	0.022	0.022	0.022	0.029	0.021	0.021	0.021	0.021	0.021
GPS_College	0.018	0.018	0.018	0.018	0.018	0.018	0.018	0.018	0.018	0.018	0.018	0.018	0.03	0.03	0.029	0.02	0.02	0.02	0.029	0.029	0.029	0.029	0.029	0.029	0.029	0.03	0.03	0.03	0.03	0.03	0.03	0.03	0.022	0.028	0.028	0.028	0.03	0.03	0.03	0.022	0.022	0.022	0.022	0.029	0.021	0.021	0.021	0.021	0.021
GPS_Height	0.018	0.018	0.018	0.018	0.018	0.018	0.018	0.018	0.018	0.018	0.018	0.018	0.03	0.03	0.029	0.02	0.02	0.02	0.029	0.029	0.029	0.029	0.029	0.029	0.029	0.03	0.03	0.03	0.03	0.03	0.03	0.03	0.022	0.028	0.028	0.028	0.03	0.03	0.03	0.022	0.022	0.022	0.022	0.029	0.021	0.021	0.021	0.021	0.021
GPS_Intracranial volume	0.018	0.018	0.018	0.018	0.018	0.018	0.018	0.018	0.018	0.018	0.018	0.018	0.03	0.03	0.029	0.02	0.02	0.02	0.029	0.029	0.029	0.029	0.029	0.029	0.029	0.03	0.03	0.03	0.03	0.03	0.03	0.03	0.022	0.028	0.028	0.028	0.03	0.03	0.03	0.022	0.022	0.022	0.022	0.029	0.021	0.021	0.021	0.021	0.021
GPS_Child IQ	0.018	0.018	0.018	0.018	0.018	0.018	0.018	0.018	0.018	0.018	0.018	0.018	0.03	0.03	0.029	0.02	0.02	0.02	0.029	0.029	0.029	0.029	0.029	0.029	0.029	0.03	0.03	0.03	0.03	0.03	0.03	0.03	0.022	0.028	0.028	0.028	0.03	0.03	0.03	0.022	0.022	0.022	0.022	0.029	0.021	0.021	0.021	0.021	0.021
GPS_Major Depressive Disorder	0.018	0.018	0.018	0.018	0.018	0.018	0.018	0.018	0.018	0.018	0.018	0.018	0.03	0.03	0.029	0.02	0.02	0.02	0.029	0.029	0.029	0.029	0.029	0.029	0.029	0.03	0.03	0.03	0.03	0.03	0.03	0.03	0.022	0.028	0.028	0.028	0.03	0.03	0.03	0.022	0.022	0.022	0.022	0.029	0.021	0.021	0.021	0.021	0.021
GPS_Schizophrenia	0.018	0.018	0.018	0.018	0.018	0.018	0.018	0.018	0.018	0.018	0.018	0.018	0.03	0.03	0.029	0.02	0.02	0.02	0.029	0.029	0.029	0.029	0.029	0.029	0.029	0.03	0.03	0.03	0.03	0.03	0.03	0.03	0.022	0.028	0.028	0.028	0.03	0.03	0.03	0.022	0.022	0.022	0.022	0.029	0.021	0.021	0.021	0.021	0.021
GPS_Ever smoked	0.018	0.018	0.018	0.018	0.018	0.018	0.018	0.018	0.018	0.018	0.018	0.018	0.03	0.03	0.029	0.02	0.02	0.02	0.029	0.029	0.029	0.029	0.029	0.029	0.029	0.03	0.03	0.03	0.03	0.03	0.03	0.03	0.022	0.028	0.028	0.028	0.03	0.03	0.03	0.022	0.022	0.022	0.022	0.029	0.021	0.021	0.021	0.021	0.021
PHENOS_g	0.03	0.03	0.03	0.03	0.03	0.03	0.03	0.03	0.03	0.03	0.03	0.03	0.03	0.03	0.03	0.031	0.031	0.031	0.03	0.03	0.03	0.03	0.03	0.03	0.03	0.03	0.03	0.031	0.031	0.03	0.03	0.031	0.033	0.03	0.03	0.03	0.03	0.03	0.03	0.033	0.033	0.033	0.033	0.03	0.033	0.033	0.033	0.033	0.033
PHENOS_Raven's Progressive Matrices	0.03	0.03	0.03	0.03	0.03	0.03	0.03	0.03	0.03	0.03	0.03	0.03	0.03	0.03	0.03	0.031	0.031	0.031	0.03	0.03	0.03	0.03	0.03	0.03	0.03	0.03	0.03	0.03	0.03	0.03	0.03	0.03	0.033	0.03	0.03	0.03	0.03	0.03	0.03	0.033	0.033	0.033	0.033	0.03	0.033	0.033	0.033	0.033	0.033
PHENOS_Mill Hill Vocabulary	0.029	0.029	0.029	0.029	0.029	0.029	0.029	0.029	0.029	0.029	0.029	0.029	0.03	0.03	0.029	0.03	0.03	0.03	0.029	0.029	0.029	0.029	0.029	0.029	0.029	0.03	0.03	0.03	0.03	0.03	0.03	0.03	0.032	0.029	0.029	0.029	0.03	0.03	0.03	0.032	0.032	0.032	0.032	0.029	0.032	0.032	0.032	0.032	0.032
PHENOS_GCSE English	0.02	0.02	0.02	0.02	0.02	0.02	0.02	0.02	0.02	0.02	0.02	0.02	0.031	0.031	0.03	0.02	0.02	0.02	0.03	0.03	0.03	0.03	0.03	0.03	0.03	0.031	0.031	0.032	0.032	0.032	0.032	0.032	0.022	0.03	0.03	0.03	0.031	0.031	0.031	0.022	0.022	0.022	0.022	0.03	0.022	0.022	0.022	0.022	0.022
PHENOS_GCSE maths	0.02	0.02	0.02	0.02	0.02	0.02	0.02	0.02	0.02	0.02	0.02	0.02	0.031	0.031	0.03	0.02	0.02	0.02	0.031	0.031	0.031	0.031	0.031	0.031	0.031	0.032	0.032	0.032	0.032	0.032	0.032	0.032	0.023	0.03	0.03	0.03	0.031	0.031	0.031	0.022	0.022	0.023	0.022	0.031	0.022	0.022	0.022	0.022	0.023
PHENOS_GCSE science	0.02	0.02	0.02	0.02	0.02	0.02	0.02	0.02	0.02	0.02	0.02	0.02	0.031	0.031	0.03	0.02	0.02	0.02	0.03	0.03	0.03	0.03	0.03	0.03	0.031	0.031	0.031	0.032	0.032	0.032	0.032	0.032	0.023	0.03	0.03	0.03	0.031	0.031	0.031	0.022	0.022	0.022	0.022	0.031	0.022	0.022	0.022	0.022	0.023
PHENOS_PISA Attitudes to School	0.029	0.029	0.029	0.029	0.029	0.029	0.029	0.029	0.029	0.029	0.029	0.029	0.03	0.03	0.029	0.03	0.031	0.03	0.029	0.029	0.029	0.029	0.029	0.029	0.029	0.03	0.03	0.03	0.03	0.03	0.03	0.03	0.032	0.029	0.029	0.029	0.03	0.03	0.03	0.032	0.032	0.032	0.032	0.029	0.032	0.032	0.032	0.032	0.032
PHENOS_PISA Homework total	0.029	0.029	0.029	0.029	0.029	0.029	0.029	0.029	0.029	0.029	0.029	0.029	0.03	0.03	0.029	0.03	0.031	0.03	0.029	0.029	0.029	0.029	0.029	0.029	0.029	0.03	0.03	0.03	0.03	0.03	0.03	0.03	0.032	0.029	0.029	0.029	0.03	0.03	0.03	0.032	0.032	0.032	0.032	0.029	0.032	0.032	0.032	0.032	0.032
PHENOS_PISA Homework Behaviour	0.029	0.029	0.029	0.029	0.029	0.029	0.029	0.029	0.029	0.029	0.029	0.029	0.03	0.03	0.029	0.03	0.031	0.03	0.029	0.029	0.029	0.029	0.029	0.029	0.029	0.03	0.03	0.03	0.03	0.03	0.03	0.03	0.032	0.029	0.029	0.029	0.03	0.03	0.03	0.032	0.032	0.032	0.032	0.029	0.032	0.032	0.032	0.032	0.032
PHENOS_PISA Homework Feedback	0.029	0.029	0.029	0.029	0.029	0.029	0.029	0.029	0.029	0.029	0.029	0.029	0.03	0.03	0.029	0.03	0.031	0.03	0.029	0.029	0.029	0.029	0.029	0.029	0.029	0.03	0.03	0.03	0.03	0.03	0.03	0.03	0.032	0.029	0.029	0.029	0.03	0.03	0.03	0.032	0.032	0.032	0.032	0.029	0.032	0.032	0.032	0.032	0.032
PHENOS_PISA maths self-efficacy	0.029	0.029	0.029	0.029	0.029	0.029	0.029	0.029	0.029	0.029	0.029	0.029	0.03	0.03	0.029	0.03	0.031	0.03	0.029	0.029	0.029	0.029	0.029	0.029	0.029	0.03	0.03	0.03	0.03	0.03	0.03	0.03	0.032	0.029	0.029	0.029	0.03	0.03	0.03	0.032	0.032	0.032	0.032	0.029	0.032	0.032	0.032	0.032	0.032
PHENOS_PISA maths interest	0.029	0.029	0.029	0.029	0.029	0.029	0.029	0.029	0.029	0.029	0.029	0.029	0.03	0.03	0.029	0.03	0.031	0.03	0.029	0.029	0.029	0.029	0.029	0.029	0.029	0.03	0.03	0.03	0.03	0.03	0.03	0.03	0.032	0.029	0.029	0.029	0.03	0.03	0.03	0.032	0.032	0.032	0.032	0.029	0.032	0.032	0.032	0.032	0.032
PHENOS_PISA time spent on maths	0.029	0.029	0.029	0.029	0.029	0.029	0.029	0.029	0.029	0.029	0.029	0.029	0.03	0.03	0.029	0.03	0.031	0.031	0.029	0.029	0.029	0.029	0.029	0.029	0.029	0.03	0.03	0.03	0.03	0.03	0.03	0.03	0.032	0.029	0.029	0.029	0.03	0.03	0.03	0.032	0.032	0.032	0.032	0.029	0.032	0.032	0.032	0.032	0.032
PHENOS_Academic self-concept	0.03	0.03	0.03	0.03	0.03	0.03	0.03	0.03	0.03	0.03	0.03	0.03	0.03	0.03	0.03	0.031	0.032	0.031	0.03	0.03	0.03	0.03	0.03	0.03	0.03	0.03	0.03	0.03	0.03	0.03	0.03	0.03	0.033	0.03	0.03	0.03	0.03	0.03	0.03	0.033	0.033	0.033	0.033	0.03	0.033	0.033	0.033	0.033	0.033
PHENOS_GRIT	0.03	0.03	0.03	0.03	0.03	0.03	0.03	0.03	0.03	0.03	0.03	0.03	0.03	0.03	0.03	0.031	0.032	0.031	0.03	0.03	0.03	0.03	0.03	0.03	0.03	0.03	0.03	0.03	0.03	0.03	0.03	0.03	0.033	0.03	0.03	0.03	0.03	0.03	0.03	0.033	0.033	0.033	0.033	0.03	0.033	0.033	0.033	0.033	0.033
PHENOS_Agreeableness	0.03	0.03	0.03	0.03	0.03	0.03	0.03	0.03	0.03	0.03	0.03	0.03	0.031	0.03	0.03	0.032	0.032	0.032	0.03	0.03	0.03	0.03	0.03	0.03	0.03	0.03	0.03	0.03	0.03	0.03	0.03	0.03	0.033	0.03	0.03	0.03	0.031	0.03	0.03	0.033	0.033	0.033	0.033	0.03	0.033	0.033	0.033	0.033	0.033
PHENOS_Conscientiousness	0.03	0.03	0.03	0.03	0.03	0.03	0.03	0.03	0.03	0.03	0.03	0.03	0.031	0.03	0.03	0.032	0.032	0.032	0.03	0.03	0.03	0.03	0.03	0.03	0.03	0.03	0.03	0.03	0.03	0.03	0.03	0.03	0.033	0.03	0.03	0.03	0.031	0.03	0.03	0.033	0.033	0.033	0.033	0.03	0.033	0.033	0.033	0.033	0.033
PHENOS_Extraversion	0.03	0.03	0.03	0.03	0.03	0.03	0.03	0.03	0.03	0.03	0.03	0.03	0.03	0.03	0.03	0.032	0.032	0.032	0.03	0.03	0.03	0.03	0.03	0.03	0.03	0.03	0.03	0.03	0.03	0.03	0.03	0.03	0.033	0.03	0.03	0.03	0.031	0.03	0.03	0.033	0.033	0.033	0.033	0.03	0.033	0.033	0.033	0.033	0.033
PHENOS_Neuroticism	0.03	0.03	0.03	0.03	0.03	0.03	0.03	0.03	0.03	0.03	0.03	0.03	0.03	0.03	0.03	0.032	0.032	0.032	0.03	0.03	0.03	0.03	0.03	0.03	0.03	0.03	0.03	0.03	0.03	0.03	0.03	0.03	0.033	0.03	0.03	0.03	0.031	0.03	0.03	0.033	0.033	0.033	0.033	0.03	0.033	0.033	0.033	0.033	0.033
PHENOS_Openness	0.03	0.03	0.03	0.03	0.03	0.03	0.03	0.03	0.03	0.03	0.03	0.03	0.031	0.03	0.03	0.032	0.032	0.032	0.03	0.03	0.03	0.03	0.03	0.03	0.03	0.03	0.03	0.03	0.03	0.03	0.03	0.03	0.033	0.03	0.03	0.03	0.031	0.03	0.03	0.033	0.033	0.033	0.033	0.03	0.033	0.033	0.033	0.033	0.033
PHENOS_Life Satisfaction	0.022	0.022	0.022	0.022	0.022	0.022	0.022	0.022	0.022	0.022	0.022	0.022	0.033	0.033	0.032	0.022	0.023	0.023	0.032	0.032	0.032	0.032	0.032	0.032	0.032	0.033	0.033	0.033	0.033	0.033	0.033	0.033	0.022	0.032	0.032	0.032	0.033	0.033	0.033	0.022	0.022	0.022	0.022	0.032	0.022	0.022	0.022	0.022	0.022
PHENOS_Curiosity Explore	0.028	0.028	0.028	0.028	0.028	0.028	0.028	0.028	0.028	0.028	0.028	0.028	0.03	0.03	0.029	0.03	0.03	0.03	0.029	0.029	0.029	0.029	0.029	0.029	0.029	0.03	0.03	0.03	0.03	0.03	0.03	0.03	0.032	0.028	0.028	0.028	0.03	0.03	0.03	0.032	0.032	0.032	0.032	0.029	0.032	0.032	0.032	0.032	0.032
PHENOS_Curiosity Flow	0.028	0.028	0.028	0.028	0.028	0.028	0.028	0.028	0.028	0.028	0.028	0.028	0.03	0.03	0.029	0.03	0.03	0.03	0.029	0.029	0.029	0.029	0.029	0.029	0.029	0.03	0.03	0.03	0.03	0.03	0.03	0.03	0.032	0.028	0.028	0.028	0.03	0.03	0.03	0.032	0.032	0.032	0.032	0.029	0.032	0.032	0.032	0.032	0.032
PHENOS_Chaos at Home	0.028	0.028	0.028	0.028	0.028	0.028	0.028	0.028	0.028	0.028	0.028	0.028	0.03	0.03	0.029	0.03	0.03	0.03	0.029	0.029	0.029	0.029	0.029	0.029	0.029	0.03	0.03	0.03	0.03	0.03	0.03	0.03	0.032	0.028	0.028	0.028	0.03	0.03	0.03	0.032	0.032	0.032	0.032	0.029	0.032	0.032	0.032	0.032	0.032
PHENOS_Attachment total	0.03	0.03	0.03	0.03	0.03	0.03	0.03	0.03	0.03	0.03	0.03	0.03	0.03	0.03	0.03	0.031	0.031	0.031	0.03	0.03	0.03	0.03	0.03	0.03	0.03	0.03	0.03	0.031	0.031	0.031	0.031	0.031	0.033	0.03	0.03	0.03	0.03	0.03	0.03	0.033	0.033	0.033	0.033	0.03	0.033	0.033	0.033	0.033	0.033
PHENOS_Parental Monitoring	0.03	0.03	0.03	0.03	0.03	0.03	0.03	0.03	0.03	0.03	0.03	0.03	0.03	0.03	0.03	0.031	0.031	0.031	0.03	0.03	0.03	0.03	0.03	0.03	0.03	0.03	0.03	0.03	0.03	0.03	0.03	0.03	0.033	0.03	0.03	0.03	0.03	0.03	0.03	0.033	0.033	0.033	0.033	0.03	0.033	0.033	0.033	0.033	0.033
PHENOS_Parental Control	0.03	0.03	0.03	0.03	0.03	0.03	0.03	0.03	0.03	0.03	0.03	0.03	0.03	0.03	0.03	0.031	0.031	0.031	0.03	0.03	0.03	0.03	0.03	0.03	0.03	0.03	0.03	0.03	0.03	0.03	0.03	0.03	0.033	0.03	0.03	0.03	0.03	0.03	0.03	0.033	0.033	0.033	0.033	0.03	0.033	0.033	0.033	0.033	0.033
PHENOS_SDQ Total	0.022	0.022	0.022	0.022	0.022	0.022	0.022	0.022	0.022	0.022	0.022	0.022	0.033	0.033	0.032	0.022	0.022	0.022	0.032	0.032	0.032	0.032	0.032	0.032	0.032	0.033	0.033	0.033	0.033	0.033	0.033	0.033	0.022	0.032	0.032	0.032	0.033	0.033	0.033	0.022	0.022	0.022	0.022	0.032	0.022	0.022	0.022	0.022	0.022
PHENOS_SDQ Conduct	0.022	0.022	0.022	0.022	0.022	0.022	0.022	0.022	0.022	0.022	0.022	0.022	0.033	0.033	0.032	0.022	0.022	0.022	0.032	0.032	0.032	0.032	0.032	0.032	0.032	0.033	0.033	0.033	0.033	0.033	0.033	0.033	0.022	0.032	0.032	0.032	0.033	0.033	0.033	0.022	0.022	0.022	0.022	0.032	0.022	0.022	0.022	0.022	0.022
PHENOS_SDQ Hyperactivity	0.022	0.022	0.022	0.022	0.022	0.022	0.022	0.022	0.022	0.022	0.022	0.022	0.033	0.033	0.032	0.022	0.023	0.022	0.032	0.032	0.032	0.032	0.032	0.032	0.032	0.033	0.033	0.033	0.033	0.033	0.033	0.033	0.022	0.032	0.032	0.032	0.033	0.033	0.033	0.022	0.022	0.022	0.022	0.032	0.022	0.022	0.022	0.022	0.022
PHENOS_SDQ Prosocial	0.022	0.022	0.022	0.022	0.022	0.022	0.022	0.022	0.022	0.022	0.022	0.022	0.033	0.033	0.032	0.022	0.022	0.022	0.032	0.032	0.032	0.032	0.032	0.032	0.032	0.033	0.033	0.033	0.033	0.033	0.033	0.033	0.022	0.032	0.032	0.032	0.033	0.033	0.033	0.022	0.022	0.022	0.022	0.032	0.022	0.022	0.022	0.022	0.022
PHENOS_Peer Victimisation	0.029	0.029	0.029	0.029	0.029	0.029	0.029	0.029	0.029	0.029	0.029	0.029	0.03	0.03	0.029	0.03	0.031	0.031	0.029	0.029	0.029	0.029	0.029	0.029	0.029	0.03	0.03	0.03	0.03	0.03	0.03	0.03	0.032	0.029	0.029	0.029	0.03	0.03	0.03	0.032	0.032	0.032	0.032	0.029	0.032	0.032	0.032	0.032	0.032
PHENOS_Conners: Inattention	0.021	0.021	0.021	0.021	0.021	0.021	0.021	0.021	0.021	0.021	0.021	0.021	0.033	0.033	0.032	0.022	0.022	0.022	0.032	0.032	0.032	0.032	0.032	0.032	0.032	0.033	0.033	0.033	0.033	0.033	0.033	0.033	0.022	0.032	0.032	0.032	0.033	0.033	0.033	0.022	0.022	0.022	0.022	0.032	0.021	0.021	0.021	0.021	0.022
PHENOS_Conners: Impulsivity	0.021	0.021	0.021	0.021	0.021	0.021	0.021	0.021	0.021	0.021	0.021	0.021	0.033	0.033	0.032	0.022	0.022	0.022	0.032	0.032	0.032	0.032	0.032	0.032	0.032	0.033	0.033	0.033	0.033	0.033	0.033	0.033	0.022	0.032	0.032	0.032	0.033	0.033	0.033	0.022	0.022	0.022	0.022	0.032	0.021	0.021	0.021	0.021	0.022
PHENOS_Autism Quotient: Social	0.021	0.021	0.021	0.021	0.021	0.021	0.021	0.021	0.021	0.021	0.021	0.021	0.033	0.033	0.032	0.022	0.022	0.022	0.032	0.032	0.032	0.032	0.032	0.032	0.032	0.033	0.033	0.033	0.033	0.033	0.033	0.033	0.022	0.032	0.032	0.032	0.033	0.033	0.033	0.022	0.022	0.022	0.022	0.032	0.021	0.021	0.021	0.021	0.021
PHENOS_Autism Quotient: Attention Switching	0.021	0.021	0.021	0.021	0.021	0.021	0.021	0.021	0.021	0.021	0.021	0.021	0.033	0.033	0.032	0.022	0.022	0.022	0.032	0.032	0.032	0.032	0.032	0.032	0.032	0.033	0.033	0.033	0.033	0.033	0.033	0.033	0.022	0.032	0.032	0.032	0.033	0.033	0.033	0.022	0.022	0.022	0.022	0.032	0.021	0.021	0.021	0.021	0.021
PHENOS_Autism Quotient: Imagination	0.021	0.021	0.021	0.021	0.021	0.021	0.021	0.021	0.021	0.021	0.021	0.021	0.033	0.033	0.032	0.022	0.023	0.023	0.032	0.032	0.032	0.032	0.032	0.032	0.032	0.033	0.033	0.033	0.033	0.033	0.033	0.033	0.022	0.032	0.032	0.032	0.033	0.033	0.033	0.022	0.022	0.022	0.022	0.032	0.022	0.022	0.021	0.021	0.021
PHENOS_Autism Quotient: Attention to Detail	0.021	0.021	0.021	0.021	0.021	0.021	0.021	0.021	0.021	0.021	0.021	0.021	0.033	0.033	0.032	0.022	0.023	0.023	0.032	0.032	0.032	0.032	0.032	0.032	0.032	0.033	0.033	0.033	0.033	0.033	0.033	0.033	0.022	0.032	0.032	0.032	0.033	0.033	0.033	0.022	0.022	0.022	0.022	0.032	0.022	0.022	0.021	0.021	0.022
PHENOS_Callous Unemotional Traits	0.022	0.022	0.022	0.022	0.022	0.022	0.022	0.022	0.022	0.022	0.022	0.022	0.033	0.033	0.032	0.022	0.023	0.022	0.032	0.032	0.032	0.032	0.032	0.032	0.032	0.033	0.033	0.033	0.033	0.033	0.033	0.033	0.022	0.032	0.032	0.032	0.033	0.033	0.033	0.022	0.022	0.022	0.022	0.032	0.022	0.022	0.022	0.022	0.022
PHENOS_ARBQ Anxiety	0.021	0.021	0.021	0.021	0.021	0.021	0.021	0.021	0.021	0.021	0.021	0.021	0.033	0.033	0.032	0.022	0.022	0.022	0.032	0.032	0.032	0.032	0.032	0.032	0.032	0.033	0.033	0.033	0.033	0.033	0.033	0.033	0.022	0.032	0.032	0.032	0.033	0.033	0.033	0.022	0.022	0.022	0.022	0.032	0.022	0.022	0.022	0.022	0.022
PHENOS_SANS (negative symptoms)	0.022	0.022	0.022	0.022	0.022	0.022	0.022	0.022	0.022	0.022	0.022	0.022	0.033	0.033	0.032	0.022	0.022	0.022	0.032	0.032	0.032	0.032	0.032	0.032	0.032	0.033	0.033	0.033	0.033	0.033	0.033	0.033	0.022	0.032	0.032	0.032	0.033	0.033	0.033	0.022	0.022	0.022	0.022	0.032	0.022	0.022	0.022	0.022	0.022
PHENOS_Grandiosity	0.022	0.022	0.022	0.022	0.022	0.022	0.022	0.022	0.022	0.022	0.022	0.022	0.033	0.033	0.032	0.022	0.023	0.022	0.032	0.032	0.032	0.032	0.032	0.032	0.032	0.033	0.033	0.033	0.033	0.033	0.033	0.033	0.022	0.032	0.032	0.032	0.033	0.033	0.033	0.022	0.022	0.022	0.022	0.032	0.022	0.022	0.022	0.022	0.022
PHENOS_Paranoid	0.022	0.022	0.022	0.022	0.022	0.022	0.022	0.022	0.022	0.022	0.022	0.022	0.033	0.033	0.032	0.022	0.023	0.023	0.032	0.032	0.032	0.032	0.032	0.032	0.032	0.033	0.033	0.033	0.033	0.033	0.033	0.033	0.022	0.032	0.032	0.032	0.033	0.033	0.033	0.022	0.022	0.022	0.022	0.032	0.022	0.022	0.022	0.022	0.022
PHENOS_Cognitive Disorganisation	0.022	0.022	0.022	0.022	0.022	0.022	0.022	0.022	0.022	0.022	0.022	0.022	0.033	0.033	0.032	0.022	0.023	0.023	0.032	0.032	0.032	0.032	0.032	0.032	0.032	0.033	0.033	0.033	0.033	0.033	0.033	0.033	0.022	0.032	0.032	0.032	0.033	0.033	0.033	0.022	0.022	0.022	0.022	0.032	0.022	0.022	0.022	0.022	0.022
PHENOS_BMI	0.032	0.032	0.032	0.032	0.032	0.032	0.032	0.032	0.032	0.032	0.032	0.032	0.032	0.032	0.032	0.033	0.033	0.033	0.032	0.032	0.032	0.032	0.032	0.032	0.032	0.032	0.032	0.032	0.032	0.032	0.032	0.032	0.035	0.032	0.032	0.032	0.032	0.032	0.032	0.035	0.035	0.035	0.035	0.032	0.035	0.035	0.035	0.035	0.035
PHENOS_Height	0.032	0.032	0.032	0.032	0.032	0.032	0.032	0.032	0.032	0.032	0.032	0.032	0.032	0.032	0.032	0.033	0.033	0.033	0.032	0.032	0.032	0.032	0.032	0.032	0.032	0.032	0.032	0.032	0.032	0.032	0.032	0.032	0.035	0.032	0.032	0.032	0.032	0.032	0.032	0.035	0.035	0.035	0.035	0.032	0.035	0.035	0.035	0.035	0.035
PHENOS_Puberty	0.031	0.031	0.031	0.031	0.031	0.031	0.031	0.031	0.031	0.031	0.031	0.031	0.031	0.031	0.031	0.032	0.032	0.032	0.031	0.031	0.031	0.031	0.031	0.031	0.031	0.031	0.031	0.031	0.031	0.031	0.031	0.031	0.034	0.031	0.031	0.031	0.031	0.031	0.031	0.034	0.034	0.034	0.034	0.031	0.034	0.034	0.034	0.034	0.034
PHENOS_menarche	0.034	0.034	0.034	0.034	0.034	0.034	0.034	0.034	0.034	0.034	0.034	0.034	0.041	0.041	0.04	0.036	0.036	0.036	0.04	0.04	0.04	0.04	0.04	0.04	0.04	0.041	0.041	0.041	0.041	0.041	0.041	0.041	0.037	0.04	0.04	0.04	0.041	0.04	0.04	0.037	0.037	0.037	0.037	0.04	0.037	0.037	0.037	0.037	0.037
PHENOS_Sleep total	0.024	0.024	0.024	0.024	0.024	0.024	0.024	0.024	0.024	0.024	0.024	0.024	0.042	0.042	0.041	0.025	0.026	0.026	0.041	0.041	0.041	0.041	0.041	0.041	0.041	0.042	0.042	0.043	0.043	0.043	0.043	0.043	0.024	0.041	0.041	0.041	0.042	0.042	0.042	0.024	0.024	0.024	0.024	0.042	0.024	0.024	0.024	0.024	0.024
PHENOS_Insomnia	0.024	0.024	0.024	0.024	0.024	0.024	0.024	0.024	0.024	0.024	0.024	0.024	0.042	0.042	0.041	0.026	0.026	0.026	0.042	0.042	0.042	0.042	0.041	0.041	0.042	0.042	0.042	0.043	0.043	0.043	0.043	0.043	0.024	0.041	0.041	0.041	0.042	0.042	0.042	0.025	0.025	0.025	0.025	0.042	0.024	0.024	0.025	0.025	0.025
[truncated: 13 more columns]

## Sheet: pT=0.05 Standrad Errors
	GPS_Attention-Deficit Hyperactivty Disoder	GPS_Alzheimer's	GPS_Autism Spectrum Disorder	GPS_Bipolar Disorder	GPS_Body Mass Index	GPS_College	GPS_Height	GPS_Intracranial volume	GPS_Child IQ	GPS_Major Depressive Disorder	GPS_Schizophrenia	GPS_Ever smoked	PHENOS_g	PHENOS_Raven's Progressive Matrices	PHENOS_Mill Hill Vocabulary	PHENOS_GCSE English	PHENOS_GCSE maths	PHENOS_GCSE science	PHENOS_PISA Attitudes to School	PHENOS_PISA Homework total	PHENOS_PISA Homework Behaviour	PHENOS_PISA Homework Feedback	PHENOS_PISA maths self-efficacy	PHENOS_PISA maths interest	PHENOS_PISA time spent on maths	PHENOS_Academic self-concept	PHENOS_GRIT	PHENOS_Agreeableness	PHENOS_Conscientiousness	PHENOS_Extraversion	PHENOS_Neuroticism	PHENOS_Openness	PHENOS_Life Satisfaction	PHENOS_Curiosity Explore	PHENOS_Curiosity Flow	PHENOS_Chaos at Home	PHENOS_Attachment total	PHENOS_Parental Monitoring	PHENOS_Parental Control	PHENOS_SDQ Total	PHENOS_SDQ Conduct	PHENOS_SDQ Hyperactivity	PHENOS_SDQ Prosocial	PHENOS_Peer Victimisation	PHENOS_Conners: Inattention	PHENOS_Conners: Impulsivity	PHENOS_Autism Quotient: Social	PHENOS_Autism Quotient: Attention Switching	PHENOS_Autism Quotient: Imagination
GPS_Attention-Deficit Hyperactivty Disoder	0.018	0.018	0.018	0.018	0.018	0.018	0.018	0.018	0.018	0.018	0.018	0.018	0.03	0.03	0.029	0.02	0.02	0.02	0.029	0.029	0.029	0.029	0.029	0.029	0.029	0.03	0.03	0.03	0.03	0.03	0.03	0.03	0.022	0.028	0.028	0.028	0.03	0.03	0.03	0.022	0.022	0.022	0.022	0.029	0.021	0.021	0.021	0.021	0.021
GPS_Alzheimer's	0.018	0.018	0.018	0.018	0.018	0.018	0.018	0.018	0.018	0.018	0.018	0.018	0.03	0.03	0.029	0.02	0.02	0.02	0.029	0.029	0.029	0.029	0.029	0.029	0.029	0.03	0.03	0.03	0.03	0.03	0.03	0.03	0.022	0.028	0.028	0.028	0.03	0.03	0.03	0.022	0.022	0.022	0.022	0.029	0.021	0.021	0.021	0.021	0.021
GPS_Autism Spectrum Disorder	0.018	0.018	0.018	0.018	0.018	0.018	0.018	0.018	0.018	0.018	0.018	0.018	0.03	0.03	0.029	0.02	0.02	0.02	0.029	0.029	0.029	0.029	0.029	0.029	0.029	0.03	0.03	0.03	0.03	0.03	0.03	0.03	0.022	0.028	0.028	0.028	0.03	0.03	0.03	0.022	0.022	0.022	0.022	0.029	0.021	0.021	0.021	0.021	0.021
GPS_Bipolar Disorder	0.018	0.018	0.018	0.018	0.018	0.018	0.018	0.018	0.018	0.018	0.018	0.018	0.03	0.03	0.029	0.02	0.02	0.02	0.029	0.029	0.029	0.029	0.029	0.029	0.029	0.03	0.03	0.03	0.03	0.03	0.03	0.03	0.022	0.028	0.028	0.028	0.03	0.03	0.03	0.022	0.022	0.022	0.022	0.029	0.021	0.021	0.021	0.021	0.021
GPS_Body Mass Index	0.018	0.018	0.018	0.018	0.018	0.018	0.018	0.018	0.018	0.018	0.018	0.018	0.03	0.03	0.029	0.02	0.02	0.02	0.029	0.029	0.029	0.029	0.029	0.029	0.029	0.03	0.03	0.03	0.03	0.03	0.03	0.03	0.022	0.028	0.028	0.028	0.03	0.03	0.03	0.022	0.022	0.022	0.022	0.029	0.021	0.021	0.021	0.021	0.021
GPS_College	0.018	0.018	0.018	0.018	0.018	0.018	0.018	0.018	0.018	0.018	0.018	0.018	0.03	0.03	0.029	0.02	0.02	0.02	0.029	0.029	0.029	0.029	0.029	0.029	0.029	0.03	0.03	0.03	0.03	0.03	0.03	0.03	0.022	0.028	0.028	0.028	0.03	0.03	0.03	0.022	0.022	0.022	0.022	0.029	0.021	0.021	0.021	0.021	0.021
GPS_Height	0.018	0.018	0.018	0.018	0.018	0.018	0.018	0.018	0.018	0.018	0.018	0.018	0.03	0.03	0.029	0.02	0.02	0.02	0.029	0.029	0.029	0.029	0.029	0.029	0.029	0.03	0.03	0.03	0.03	0.03	0.03	0.03	0.022	0.028	0.028	0.028	0.03	0.03	0.03	0.022	0.022	0.022	0.022	0.029	0.021	0.021	0.021	0.021	0.021
GPS_Intracranial volume	0.018	0.018	0.018	0.018	0.018	0.018	0.018	0.018	0.018	0.018	0.018	0.018	0.03	0.03	0.029	0.02	0.02	0.02	0.029	0.029	0.029	0.029	0.029	0.029	0.029	0.03	0.03	0.03	0.03	0.03	0.03	0.03	0.022	0.028	0.028	0.028	0.03	0.03	0.03	0.022	0.022	0.022	0.022	0.029	0.021	0.021	0.021	0.021	0.021
GPS_Child IQ	0.018	0.018	0.018	0.018	0.018	0.018	0.018	0.018	0.018	0.018	0.018	0.018	0.03	0.03	0.029	0.02	0.02	0.02	0.029	0.029	0.029	0.029	0.029	0.029	0.029	0.03	0.03	0.03	0.03	0.03	0.03	0.03	0.022	0.028	0.028	0.028	0.03	0.03	0.03	0.022	0.022	0.022	0.022	0.029	0.021	0.021	0.021	0.021	0.021
GPS_Major Depressive Disorder	0.018	0.018	0.018	0.018	0.018	0.018	0.018	0.018	0.018	0.018	0.018	0.018	0.03	0.03	0.029	0.02	0.02	0.02	0.029	0.029	0.029	0.029	0.029	0.029	0.029	0.03	0.03	0.03	0.03	0.03	0.03	0.03	0.022	0.028	0.028	0.028	0.03	0.03	0.03	0.022	0.022	0.022	0.022	0.029	0.021	0.021	0.021	0.021	0.021
GPS_Schizophrenia	0.018	0.018	0.018	0.018	0.018	0.018	0.018	0.018	0.018	0.018	0.018	0.018	0.03	0.03	0.029	0.02	0.02	0.02	0.029	0.029	0.029	0.029	0.029	0.029	0.029	0.03	0.03	0.03	0.03	0.03	0.03	0.03	0.022	0.028	0.028	0.028	0.03	0.03	0.03	0.022	0.022	0.022	0.022	0.029	0.021	0.021	0.021	0.021	0.021
GPS_Ever smoked	0.018	0.018	0.018	0.018	0.018	0.018	0.018	0.018	0.018	0.018	0.018	0.018	0.03	0.03	0.029	0.02	0.02	0.02	0.029	0.029	0.029	0.029	0.029	0.029	0.029	0.03	0.03	0.03	0.03	0.03	0.03	0.03	0.022	0.028	0.028	0.028	0.03	0.03	0.03	0.022	0.022	0.022	0.022	0.029	0.021	0.021	0.021	0.021	0.021
PHENOS_g	0.03	0.03	0.03	0.03	0.03	0.03	0.03	0.03	0.03	0.03	0.03	0.03	0.03	0.03	0.03	0.031	0.031	0.031	0.03	0.03	0.03	0.03	0.03	0.03	0.03	0.03	0.03	0.031	0.031	0.03	0.03	0.031	0.033	0.03	0.03	0.03	0.03	0.03	0.03	0.033	0.033	0.033	0.033	0.03	0.033	0.033	0.033	0.033	0.033
PHENOS_Raven's Progressive Matrices	0.03	0.03	0.03	0.03	0.03	0.03	0.03	0.03	0.03	0.03	0.03	0.03	0.03	0.03	0.03	0.031	0.031	0.031	0.03	0.03	0.03	0.03	0.03	0.03	0.03	0.03	0.03	0.03	0.03	0.03	0.03	0.03	0.033	0.03	0.03	0.03	0.03	0.03	0.03	0.033	0.033	0.033	0.033	0.03	0.033	0.033	0.033	0.033	0.033
PHENOS_Mill Hill Vocabulary	0.029	0.029	0.029	0.029	0.029	0.029	0.029	0.029	0.029	0.029	0.029	0.029	0.03	0.03	0.029	0.03	0.03	0.03	0.029	0.029	0.029	0.029	0.029	0.029	0.029	0.03	0.03	0.03	0.03	0.03	0.03	0.03	0.032	0.029	0.029	0.029	0.03	0.03	0.03	0.032	0.032	0.032	0.032	0.029	0.032	0.032	0.032	0.032	0.032
PHENOS_GCSE English	0.02	0.02	0.02	0.02	0.02	0.02	0.02	0.02	0.02	0.02	0.02	0.02	0.031	0.031	0.03	0.02	0.02	0.02	0.03	0.03	0.03	0.03	0.03	0.03	0.03	0.031	0.031	0.032	0.032	0.032	0.032	0.032	0.022	0.03	0.03	0.03	0.031	0.031	0.031	0.022	0.022	0.022	0.022	0.03	0.022	0.022	0.022	0.022	0.022
PHENOS_GCSE maths	0.02	0.02	0.02	0.02	0.02	0.02	0.02	0.02	0.02	0.02	0.02	0.02	0.031	0.031	0.03	0.02	0.02	0.02	0.031	0.031	0.031	0.031	0.031	0.031	0.031	0.032	0.032	0.032	0.032	0.032	0.032	0.032	0.023	0.03	0.03	0.03	0.031	0.031	0.031	0.022	0.022	0.023	0.022	0.031	0.022	0.022	0.022	0.022	0.023
PHENOS_GCSE science	0.02	0.02	0.02	0.02	0.02	0.02	0.02	0.02	0.02	0.02	0.02	0.02	0.031	0.031	0.03	0.02	0.02	0.02	0.03	0.03	0.03	0.03	0.03	0.03	0.031	0.031	0.031	0.032	0.032	0.032	0.032	0.032	0.023	0.03	0.03	0.03	0.031	0.031	0.031	0.022	0.022	0.022	0.022	0.031	0.022	0.022	0.022	0.022	0.023
PHENOS_PISA Attitudes to School	0.029	0.029	0.029	0.029	0.029	0.029	0.029	0.029	0.029	0.029	0.029	0.029	0.03	0.03	0.029	0.03	0.031	0.03	0.029	0.029	0.029	0.029	0.029	0.029	0.029	0.03	0.03	0.03	0.03	0.03	0.03	0.03	0.032	0.029	0.029	0.029	0.03	0.03	0.03	0.032	0.032	0.032	0.032	0.029	0.032	0.032	0.032	0.032	0.032
PHENOS_PISA Homework total	0.029	0.029	0.029	0.029	0.029	0.029	0.029	0.029	0.029	0.029	0.029	0.029	0.03	0.03	0.029	0.03	0.031	0.03	0.029	0.029	0.029	0.029	0.029	0.029	0.029	0.03	0.03	0.03	0.03	0.03	0.03	0.03	0.032	0.029	0.029	0.029	0.03	0.03	0.03	0.032	0.032	0.032	0.032	0.029	0.032	0.032	0.032	0.032	0.032
PHENOS_PISA Homework Behaviour	0.029	0.029	0.029	0.029	0.029	0.029	0.029	0.029	0.029	0.029	0.029	0.029	0.03	0.03	0.029	0.03	0.031	0.03	0.029	0.029	0.029	0.029	0.029	0.029	0.029	0.03	0.03	0.03	0.03	0.03	0.03	0.03	0.032	0.029	0.029	0.029	0.03	0.03	0.03	0.032	0.032	0.032	0.032	0.029	0.032	0.032	0.032	0.032	0.032
PHENOS_PISA Homework Feedback	0.029	0.029	0.029	0.029	0.029	0.029	0.029	0.029	0.029	0.029	0.029	0.029	0.03	0.03	0.029	0.03	0.031	0.03	0.029	0.029	0.029	0.029	0.029	0.029	0.029	0.03	0.03	0.03	0.03	0.03	0.03	0.03	0.032	0.029	0.029	0.029	0.03	0.03	0.03	0.032	0.032	0.032	0.032	0.029	0.032	0.032	0.032	0.032	0.032
PHENOS_PISA maths self-efficacy	0.029	0.029	0.029	0.029	0.029	0.029	0.029	0.029	0.029	0.029	0.029	0.029	0.03	0.03	0.029	0.03	0.031	0.03	0.029	0.029	0.029	0.029	0.029	0.029	0.029	0.03	0.03	0.03	0.03	0.03	0.03	0.03	0.032	0.029	0.029	0.029	0.03	0.03	0.03	0.032	0.032	0.032	0.032	0.029	0.032	0.032	0.032	0.032	0.032
PHENOS_PISA maths interest	0.029	0.029	0.029	0.029	0.029	0.029	0.029	0.029	0.029	0.029	0.029	0.029	0.03	0.03	0.029	0.03	0.031	0.03	0.029	0.029	0.029	0.029	0.029	0.029	0.029	0.03	0.03	0.03	0.03	0.03	0.03	0.03	0.032	0.029	0.029	0.029	0.03	0.03	0.03	0.032	0.032	0.032	0.032	0.029	0.032	0.032	0.032	0.032	0.032
PHENOS_PISA time spent on maths	0.029	0.029	0.029	0.029	0.029	0.029	0.029	0.029	0.029	0.029	0.029	0.029	0.03	0.03	0.029	0.03	0.031	0.031	0.029	0.029	0.029	0.029	0.029	0.029	0.029	0.03	0.03	0.03	0.03	0.03	0.03	0.03	0.032	0.029	0.029	0.029	0.03	0.03	0.03	0.032	0.032	0.032	0.032	0.029	0.032	0.032	0.032	0.032	0.032
PHENOS_Academic self-concept	0.03	0.03	0.03	0.03	0.03	0.03	0.03	0.03	0.03	0.03	0.03	0.03	0.03	0.03	0.03	0.031	0.032	0.031	0.03	0.03	0.03	0.03	0.03	0.03	0.03	0.03	0.03	0.03	0.03	0.03	0.03	0.03	0.033	0.03	0.03	0.03	0.03	0.03	0.03	0.033	0.033	0.033	0.033	0.03	0.033	0.033	0.033	0.033	0.033
PHENOS_GRIT	0.03	0.03	0.03	0.03	0.03	0.03	0.03	0.03	0.03	0.03	0.03	0.03	0.03	0.03	0.03	0.031	0.032	0.031	0.03	0.03	0.03	0.03	0.03	0.03	0.03	0.03	0.03	0.03	0.03	0.03	0.03	0.03	0.033	0.03	0.03	0.03	0.03	0.03	0.03	0.033	0.033	0.033	0.033	0.03	0.033	0.033	0.033	0.033	0.033
PHENOS_Agreeableness	0.03	0.03	0.03	0.03	0.03	0.03	0.03	0.03	0.03	0.03	0.03	0.03	0.031	0.03	0.03	0.032	0.032	0.032	0.03	0.03	0.03	0.03	0.03	0.03	0.03	0.03	0.03	0.03	0.03	0.03	0.03	0.03	0.033	0.03	0.03	0.03	0.031	0.03	0.03	0.033	0.033	0.033	0.033	0.03	0.033	0.033	0.033	0.033	0.033
PHENOS_Conscientiousness	0.03	0.03	0.03	0.03	0.03	0.03	0.03	0.03	0.03	0.03	0.03	0.03	0.031	0.03	0.03	0.032	0.032	0.032	0.03	0.03	0.03	0.03	0.03	0.03	0.03	0.03	0.03	0.03	0.03	0.03	0.03	0.03	0.033	0.03	0.03	0.03	0.031	0.03	0.03	0.033	0.033	0.033	0.033	0.03	0.033	0.033	0.033	0.033	0.033
PHENOS_Extraversion	0.03	0.03	0.03	0.03	0.03	0.03	0.03	0.03	0.03	0.03	0.03	0.03	0.03	0.03	0.03	0.032	0.032	0.032	0.03	0.03	0.03	0.03	0.03	0.03	0.03	0.03	0.03	0.03	0.03	0.03	0.03	0.03	0.033	0.03	0.03	0.03	0.031	0.03	0.03	0.033	0.033	0.033	0.033	0.03	0.033	0.033	0.033	0.033	0.033
PHENOS_Neuroticism	0.03	0.03	0.03	0.03	0.03	0.03	0.03	0.03	0.03	0.03	0.03	0.03	0.03	0.03	0.03	0.032	0.032	0.032	0.03	0.03	0.03	0.03	0.03	0.03	0.03	0.03	0.03	0.03	0.03	0.03	0.03	0.03	0.033	0.03	0.03	0.03	0.031	0.03	0.03	0.033	0.033	0.033	0.033	0.03	0.033	0.033	0.033	0.033	0.033
PHENOS_Openness	0.03	0.03	0.03	0.03	0.03	0.03	0.03	0.03	0.03	0.03	0.03	0.03	0.031	0.03	0.03	0.032	0.032	0.032	0.03	0.03	0.03	0.03	0.03	0.03	0.03	0.03	0.03	0.03	0.03	0.03	0.03	0.03	0.033	0.03	0.03	0.03	0.031	0.03	0.03	0.033	0.033	0.033	0.033	0.03	0.033	0.033	0.033	0.033	0.033
PHENOS_Life Satisfaction	0.022	0.022	0.022	0.022	0.022	0.022	0.022	0.022	0.022	0.022	0.022	0.022	0.033	0.033	0.032	0.022	0.023	0.023	0.032	0.032	0.032	0.032	0.032	0.032	0.032	0.033	0.033	0.033	0.033	0.033	0.033	0.033	0.022	0.032	0.032	0.032	0.033	0.033	0.033	0.022	0.022	0.022	0.022	0.032	0.022	0.022	0.022	0.022	0.022
PHENOS_Curiosity Explore	0.028	0.028	0.028	0.028	0.028	0.028	0.028	0.028	0.028	0.028	0.028	0.028	0.03	0.03	0.029	0.03	0.03	0.03	0.029	0.029	0.029	0.029	0.029	0.029	0.029	0.03	0.03	0.03	0.03	0.03	0.03	0.03	0.032	0.028	0.028	0.028	0.03	0.03	0.03	0.032	0.032	0.032	0.032	0.029	0.032	0.032	0.032	0.032	0.032
PHENOS_Curiosity Flow	0.028	0.028	0.028	0.028	0.028	0.028	0.028	0.028	0.028	0.028	0.028	0.028	0.03	0.03	0.029	0.03	0.03	0.03	0.029	0.029	0.029	0.029	0.029	0.029	0.029	0.03	0.03	0.03	0.03	0.03	0.03	0.03	0.032	0.028	0.028	0.028	0.03	0.03	0.03	0.032	0.032	0.032	0.032	0.029	0.032	0.032	0.032	0.032	0.032
PHENOS_Chaos at Home	0.028	0.028	0.028	0.028	0.028	0.028	0.028	0.028	0.028	0.028	0.028	0.028	0.03	0.03	0.029	0.03	0.03	0.03	0.029	0.029	0.029	0.029	0.029	0.029	0.029	0.03	0.03	0.03	0.03	0.03	0.03	0.03	0.032	0.028	0.028	0.028	0.03	0.03	0.03	0.032	0.032	0.032	0.032	0.029	0.032	0.032	0.032	0.032	0.032
PHENOS_Attachment total	0.03	0.03	0.03	0.03	0.03	0.03	0.03	0.03	0.03	0.03	0.03	0.03	0.03	0.03	0.03	0.031	0.031	0.031	0.03	0.03	0.03	0.03	0.03	0.03	0.03	0.03	0.03	0.031	0.031	0.031	0.031	0.031	0.033	0.03	0.03	0.03	0.03	0.03	0.03	0.033	0.033	0.033	0.033	0.03	0.033	0.033	0.033	0.033	0.033
PHENOS_Parental Monitoring	0.03	0.03	0.03	0.03	0.03	0.03	0.03	0.03	0.03	0.03	0.03	0.03	0.03	0.03	0.03	0.031	0.031	0.031	0.03	0.03	0.03	0.03	0.03	0.03	0.03	0.03	0.03	0.03	0.03	0.03	0.03	0.03	0.033	0.03	0.03	0.03	0.03	0.03	0.03	0.033	0.033	0.033	0.033	0.03	0.033	0.033	0.033	0.033	0.033
PHENOS_Parental Control	0.03	0.03	0.03	0.03	0.03	0.03	0.03	0.03	0.03	0.03	0.03	0.03	0.03	0.03	0.03	0.031	0.031	0.031	0.03	0.03	0.03	0.03	0.03	0.03	0.03	0.03	0.03	0.03	0.03	0.03	0.03	0.03	0.033	0.03	0.03	0.03	0.03	0.03	0.03	0.033	0.033	0.033	0.033	0.03	0.033	0.033	0.033	0.033	0.033
PHENOS_SDQ Total	0.022	0.022	0.022	0.022	0.022	0.022	0.022	0.022	0.022	0.022	0.022	0.022	0.033	0.033	0.032	0.022	0.022	0.022	0.032	0.032	0.032	0.032	0.032	0.032	0.032	0.033	0.033	0.033	0.033	0.033	0.033	0.033	0.022	0.032	0.032	0.032	0.033	0.033	0.033	0.022	0.022	0.022	0.022	0.032	0.022	0.022	0.022	0.022	0.022
PHENOS_SDQ Conduct	0.022	0.022	0.022	0.022	0.022	0.022	0.022	0.022	0.022	0.022	0.022	0.022	0.033	0.033	0.032	0.022	0.022	0.022	0.032	0.032	0.032	0.032	0.032	0.032	0.032	0.033	0.033	0.033	0.033	0.033	0.033	0.033	0.022	0.032	0.032	0.032	0.033	0.033	0.033	0.022	0.022	0.022	0.022	0.032	0.022	0.022	0.022	0.022	0.022
PHENOS_SDQ Hyperactivity	0.022	0.022	0.022	0.022	0.022	0.022	0.022	0.022	0.022	0.022	0.022	0.022	0.033	0.033	0.032	0.022	0.023	0.022	0.032	0.032	0.032	0.032	0.032	0.032	0.032	0.033	0.033	0.033	0.033	0.033	0.033	0.033	0.022	0.032	0.032	0.032	0.033	0.033	0.033	0.022	0.022	0.022	0.022	0.032	0.022	0.022	0.022	0.022	0.022
PHENOS_SDQ Prosocial	0.022	0.022	0.022	0.022	0.022	0.022	0.022	0.022	0.022	0.022	0.022	0.022	0.033	0.033	0.032	0.022	0.022	0.022	0.032	0.032	0.032	0.032	0.032	0.032	0.032	0.033	0.033	0.033	0.033	0.033	0.033	0.033	0.022	0.032	0.032	0.032	0.033	0.033	0.033	0.022	0.022	0.022	0.022	0.032	0.022	0.022	0.022	0.022	0.022
PHENOS_Peer Victimisation	0.029	0.029	0.029	0.029	0.029	0.029	0.029	0.029	0.029	0.029	0.029	0.029	0.03	0.03	0.029	0.03	0.031	0.031	0.029	0.029	0.029	0.029	0.029	0.029	0.029	0.03	0.03	0.03	0.03	0.03	0.03	0.03	0.032	0.029	0.029	0.029	0.03	0.03	0.03	0.032	0.032	0.032	0.032	0.029	0.032	0.032	0.032	0.032	0.032
PHENOS_Conners: Inattention	0.021	0.021	0.021	0.021	0.021	0.021	0.021	0.021	0.021	0.021	0.021	0.021	0.033	0.033	0.032	0.022	0.022	0.022	0.032	0.032	0.032	0.032	0.032	0.032	0.032	0.033	0.033	0.033	0.033	0.033	0.033	0.033	0.022	0.032	0.032	0.032	0.033	0.033	0.033	0.022	0.022	0.022	0.022	0.032	0.021	0.021	0.021	0.021	0.022
PHENOS_Conners: Impulsivity	0.021	0.021	0.021	0.021	0.021	0.021	0.021	0.021	0.021	0.021	0.021	0.021	0.033	0.033	0.032	0.022	0.022	0.022	0.032	0.032	0.032	0.032	0.032	0.032	0.032	0.033	0.033	0.033	0.033	0.033	0.033	0.033	0.022	0.032	0.032	0.032	0.033	0.033	0.033	0.022	0.022	0.022	0.022	0.032	0.021	0.021	0.021	0.021	0.022
PHENOS_Autism Quotient: Social	0.021	0.021	0.021	0.021	0.021	0.021	0.021	0.021	0.021	0.021	0.021	0.021	0.033	0.033	0.032	0.022	0.022	0.022	0.032	0.032	0.032	0.032	0.032	0.032	0.032	0.033	0.033	0.033	0.033	0.033	0.033	0.033	0.022	0.032	0.032	0.032	0.033	0.033	0.033	0.022	0.022	0.022	0.022	0.032	0.021	0.021	0.021	0.021	0.021
PHENOS_Autism Quotient: Attention Switching	0.021	0.021	0.021	0.021	0.021	0.021	0.021	0.021	0.021	0.021	0.021	0.021	0.033	0.033	0.032	0.022	0.022	0.022	0.032	0.032	0.032	0.032	0.032	0.032	0.032	0.033	0.033	0.033	0.033	0.033	0.033	0.033	0.022	0.032	0.032	0.032	0.033	0.033	0.033	0.022	0.022	0.022	0.022	0.032	0.021	0.021	0.021	0.021	0.021
PHENOS_Autism Quotient: Imagination	0.021	0.021	0.021	0.021	0.021	0.021	0.021	0.021	0.021	0.021	0.021	0.021	0.033	0.033	0.032	0.022	0.023	0.023	0.032	0.032	0.032	0.032	0.032	0.032	0.032	0.033	0.033	0.033	0.033	0.033	0.033	0.033	0.022	0.032	0.032	0.032	0.033	0.033	0.033	0.022	0.022	0.022	0.022	0.032	0.022	0.022	0.021	0.021	0.021
PHENOS_Autism Quotient: Attention to Detail	0.021	0.021	0.021	0.021	0.021	0.021	0.021	0.021	0.021	0.021	0.021	0.021	0.033	0.033	0.032	0.022	0.023	0.023	0.032	0.032	0.032	0.032	0.032	0.032	0.032	0.033	0.033	0.033	0.033	0.033	0.033	0.033	0.022	0.032	0.032	0.032	0.033	0.033	0.033	0.022	0.022	0.022	0.022	0.032	0.022	0.022	0.021	0.021	0.022
PHENOS_Callous Unemotional Traits	0.022	0.022	0.022	0.022	0.022	0.022	0.022	0.022	0.022	0.022	0.022	0.022	0.033	0.033	0.032	0.022	0.023	0.022	0.032	0.032	0.032	0.032	0.032	0.032	0.032	0.033	0.033	0.033	0.033	0.033	0.033	0.033	0.022	0.032	0.032	0.032	0.033	0.033	0.033	0.022	0.022	0.022	0.022	0.032	0.022	0.022	0.022	0.022	0.022
PHENOS_ARBQ Anxiety	0.021	0.021	0.021	0.021	0.021	0.021	0.021	0.021	0.021	0.021	0.021	0.021	0.033	0.033	0.032	0.022	0.022	0.022	0.032	0.032	0.032	0.032	0.032	0.032	0.032	0.033	0.033	0.033	0.033	0.033	0.033	0.033	0.022	0.032	0.032	0.032	0.033	0.033	0.033	0.022	0.022	0.022	0.022	0.032	0.022	0.022	0.022	0.022	0.022
PHENOS_SANS (negative symptoms)	0.022	0.022	0.022	0.022	0.022	0.022	0.022	0.022	0.022	0.022	0.022	0.022	0.033	0.033	0.032	0.022	0.022	0.022	0.032	0.032	0.032	0.032	0.032	0.032	0.032	0.033	0.033	0.033	0.033	0.033	0.033	0.033	0.022	0.032	0.032	0.032	0.033	0.033	0.033	0.022	0.022	0.022	0.022	0.032	0.022	0.022	0.022	0.022	0.022
PHENOS_Grandiosity	0.022	0.022	0.022	0.022	0.022	0.022	0.022	0.022	0.022	0.022	0.022	0.022	0.033	0.033	0.032	0.022	0.023	0.022	0.032	0.032	0.032	0.032	0.032	0.032	0.032	0.033	0.033	0.033	0.033	0.033	0.033	0.033	0.022	0.032	0.032	0.032	0.033	0.033	0.033	0.022	0.022	0.022	0.022	0.032	0.022	0.022	0.022	0.022	0.022
PHENOS_Paranoid	0.022	0.022	0.022	0.022	0.022	0.022	0.022	0.022	0.022	0.022	0.022	0.022	0.033	0.033	0.032	0.022	0.023	0.023	0.032	0.032	0.032	0.032	0.032	0.032	0.032	0.033	0.033	0.033	0.033	0.033	0.033	0.033	0.022	0.032	0.032	0.032	0.033	0.033	0.033	0.022	0.022	0.022	0.022	0.032	0.022	0.022	0.022	0.022	0.022
PHENOS_Cognitive Disorganisation	0.022	0.022	0.022	0.022	0.022	0.022	0.022	0.022	0.022	0.022	0.022	0.022	0.033	0.033	0.032	0.022	0.023	0.023	0.032	0.032	0.032	0.032	0.032	0.032	0.032	0.033	0.033	0.033	0.033	0.033	0.033	0.033	0.022	0.032	0.032	0.032	0.033	0.033	0.033	0.022	0.022	0.022	0.022	0.032	0.022	0.022	0.022	0.022	0.022
PHENOS_BMI	0.032	0.032	0.032	0.032	0.032	0.032	0.032	0.032	0.032	0.032	0.032	0.032	0.032	0.032	0.032	0.033	0.033	0.033	0.032	0.032	0.032	0.032	0.032	0.032	0.032	0.032	0.032	0.032	0.032	0.032	0.032	0.032	0.035	0.032	0.032	0.032	0.032	0.032	0.032	0.035	0.035	0.035	0.035	0.032	0.035	0.035	0.035	0.035	0.035
PHENOS_Height	0.032	0.032	0.032	0.032	0.032	0.032	0.032	0.032	0.032	0.032	0.032	0.032	0.032	0.032	0.032	0.033	0.033	0.033	0.032	0.032	0.032	0.032	0.032	0.032	0.032	0.032	0.032	0.032	0.032	0.032	0.032	0.032	0.035	0.032	0.032	0.032	0.032	0.032	0.032	0.035	0.035	0.035	0.035	0.032	0.035	0.035	0.035	0.035	0.035
PHENOS_Puberty	0.031	0.031	0.031	0.031	0.031	0.031	0.031	0.031	0.031	0.031	0.031	0.031	0.031	0.031	0.031	0.032	0.032	0.032	0.031	0.031	0.031	0.031	0.031	0.031	0.031	0.031	0.031	0.031	0.031	0.031	0.031	0.031	0.034	0.031	0.031	0.031	0.031	0.031	0.031	0.034	0.034	0.034	0.034	0.031	0.034	0.034	0.034	0.034	0.034
PHENOS_menarche	0.034	0.034	0.034	0.034	0.034	0.034	0.034	0.034	0.034	0.034	0.034	0.034	0.041	0.041	0.04	0.036	0.036	0.036	0.04	0.04	0.04	0.04	0.04	0.04	0.04	0.041	0.041	0.041	0.041	0.041	0.041	0.041	0.037	0.04	0.04	0.04	0.041	0.04	0.04	0.037	0.037	0.037	0.037	0.04	0.037	0.037	0.037	0.037	0.037
PHENOS_Sleep total	0.024	0.024	0.024	0.024	0.024	0.024	0.024	0.024	0.024	0.024	0.024	0.024	0.042	0.042	0.041	0.025	0.026	0.026	0.041	0.041	0.041	0.041	0.041	0.041	0.041	0.042	0.042	0.043	0.043	0.043	0.043	0.043	0.024	0.041	0.041	0.041	0.042	0.042	0.042	0.024	0.024	0.024	0.024	0.042	0.024	0.024	0.024	0.024	0.024
PHENOS_Insomnia	0.024	0.024	0.024	0.024	0.024	0.024	0.024	0.024	0.024	0.024	0.024	0.024	0.042	0.042	0.041	0.026	0.026	0.026	0.042	0.042	0.042	0.042	0.041	0.041	0.042	0.042	0.042	0.043	0.043	0.043	0.043	0.043	0.024	0.041	0.041	0.041	0.042	0.042	0.042	0.025	0.025	0.025	0.025	0.042	0.024	0.024	0.025	0.025	0.025
[truncated: 13 more columns]
