# Supplementary material for: Phenome-wide analysis of genome-wide polygenic scores
Source: Mol Psychiatry. 2015 Aug 25;21(9):1188–93. doi: 10.1038/mp.2015.126 (PMC4767701; doi:10.1038/mp.2015.126)
Supplement: Supplementary Table 4 [file mp2015126x19.xlsx]

## Sheet: Sheet1
P-values -- for association analyses between GPS at Best-fit and target phenotypes
	Target phenotypes
GWAS		Academic self-concept	Agreeableness	ARBQ Anxiety	Attachment total	Autism Quotient: Attention Switching	Autism Quotient: Attention to Detail	Autism Quotient: Imagination	Autism Quotient: Social	BMI	Callous Unemotional Traits	Chaos at Home	Cognitive Disorganisation	Conners: Impulsivity	Conners: Inattention	Conscientiousness	Curiosity Explore	Curiosity Flow	Extraversion	g	GCSE English	GCSE maths	GCSE science	Grandiosity	GRIT	Height	Insomnia	Life Satisfaction	menarche	Mill Hill Vocabulary	Neuroticism	Openness	Paranoid	Parental Control	Parental Monitoring	Peer Victimisation	PISA Attitudes to School	PISA Homework Behaviour	PISA Homework Feedback	PISA Homework total	PISA maths interest	PISA maths self-efficacy	PISA time spent on maths	Puberty	Raven's Progressive Matrices	SANS (negative symptoms)	SDQ Conduct	SDQ Hyperactivity	SDQ Prosocial
	Adult IQ	0.0467469	0.143372	0.338782	0.173134	0.0637299	0.0130809	0.0172003	0.37281	0.219476	0.0384924	0.134466	0.282021	0.0228088	0.0256087	0.113208	0.107985	0.167898	0.0500838	0.00725473	0.00745834	0.000708385	0.00406567	0.108274	0.12477	0.419986	0.119207	0.0601791	0.173694	0.0755576	0.0885821	0.393873	0.0568362	0.397783	0.337289	0.113704	0.000769267	0.0813892	0.22348	0.369082	0.00932539	0.00212188	0.227604	0.0757624	0.0109874	0.351484	0.493837	0.0320475	0.0437178
	Alzheimer's	0.00812413	0.145768	0.0138542	0.128207	0.18468	0.0581461	0.191012	0.0641749	0.0536324	0.156386	0.11962	0.120142	0.00770745	0.0793386	0.0359254	0.150845	0.0354465	0.0158028	0.0349193	0.155015	0.0493697	0.243016	0.141639	0.35021	0.32069	0.0287024	0.089575	0.171645	0.0371739	0.161832	0.113758	0.265437	0.312926	0.0945382	0.159039	0.310567	0.000428161	0.00819342	0.0785092	0.118422	0.163055	0.188443	0.174824	0.114537	0.0437053	0.137474	0.185189	0.0646051
	Attention-Deficit Hyperactivty Disoder	0.243137	0.0279943	0.234132	0.0345008	0.0840027	0.130585	0.0962637	0.02644	0.0456865	0.195531	0.0452523	0.00815805	0.039785	0.295174	0.261316	0.0702527	0.100112	0.123247	0.116318	0.0237409	0.00496921	0.00651546	0.105274	0.136139	0.263976	0.0226571	0.0132596	0.147906	0.148345	0.0407667	0.0122965	0.107019	0.285638	0.21188	0.0420095	0.107026	0.115389	0.0440235	0.0567272	0.0402556	0.0836344	0.0618939	0.109905	0.185634	0.0560475	0.263457	0.27432	0.379123
	Autism Spectrum Disorder	0.108506	0.0329479	0.204398	0.0084508	0.0281706	0.138098	0.0745146	0.037483	0.194514	0.120009	0.00925319	0.136056	0.153	0.263752	0.019095	0.230246	0.182694	0.0300853	0.0435179	0.125692	0.0370352	0.0193128	0.0591574	0.0453492	0.00916928	0.342131	0.0822457	0.15723	0.0094561	0.317597	0.00517369	0.182243	0.124692	0.261793	0.130595	0.0265046	0.0989483	0.0458254	0.0522131	0.393279	0.0169399	0.176855	0.0465722	0.263524	0.0233972	0.170331	0.0601703	0.348836
	Bipolar Disorder	0.0125393	0.370503	0.00057419	0.115394	0.076279	0.0845493	0.00889181	0.0548032	0.142746	0.0416434	0.143868	0.0242948	0.163039	0.169891	0.0408592	0.00256092	0.109448	0.0535101	0.195279	0.0452635	0.0995524	0.00471809	0.0183255	0.0674382	0.0376104	0.0483676	0.00668336	0.273559	0.0545712	0.0580411	0.0548432	0.00260633	0.011043	0.059738	0.0145453	0.24584	0.100064	0.168739	0.170046	0.0709743	0.195802	0.0263607	0.0414333	0.280451	0.0407095	0.242038	0.364593	0.0871106
	Body Mass Index	0.223381	0.00190525	0.273631	0.0217956	0.335032	0.1036	0.311316	0.309816	2.28e-11	0.206135	0.000816634	0.00069434	0.115351	0.117455	0.663556	0.24391	0.00341721	0.0815658	0.022753	0.0349807	0.0908657	0.0372353	0.00520001	0.0237763	0.236591	0.00859597	0.0489613	1.7e-05	0.0639919	0.0968728	0.204684	0.0170749	0.143929	0.111704	0.0142016	0.306559	0.0679032	0.0552619	0.0284102	0.049441	0.0229938	0.124796	0.0763103	0.109846	0.0281459	0.0174556	0.252204	0.140083
	Child IQ	0.150745	0.0174193	0.0105651	0.021175	0.0795955	0.0178854	0.0280398	0.123759	0.0106903	0.0255436	0.250731	0.224691	0.00109518	0.000885864	0.113614	0.113388	0.0266629	0.360497	0.00295812	1.88e-08	1.57e-07	2.07e-08	0.0199082	0.0642557	0.0237766	0.109233	0.344754	0.0587884	0.0143547	0.00806889	0.138631	0.0301283	0.0786077	0.28141	0.0846124	0.123334	0.0618622	0.00202941	0.0030865	0.00990866	0.0055729	0.0707469	0.0127614	0.000558739	0.0432467	0.0358217	0.00355959	0.0125597
	College	7.04e-05	0.213408	0.0156492	0.179561	0.00656725	0.0428605	0.000178872	0.0949848	0.194163	0.000271502	0.000266284	0.0360049	0.00117123	0.000512308	0.0528007	0.225355	0.030264	0.081412	3.84e-10	5.33e-15	0	7.77e-15	0.286607	0.0762517	0.0834249	0.0591249	0.060243	0.00101497	6.3e-06	0.019428	0.301982	0.15221	0.0825675	0.189129	0.0691198	0.0859531	0.00111294	0.274383	0.0202749	3.25e-05	1.49e-08	0.0191387	0.0977293	3.91e-08	0.000233132	1.57e-06	0.00170773	0.00435418
	Ever smoked	0.096293	0.0471318	0.0490889	0.489706	0.0119636	0.00113943	0.169342	0.139398	1.34e-05	0.11155	0.205369	0.110601	0.0757556	0.237751	0.0152766	0.113272	0.0763275	0.0464261	0.244625	0.00959389	0.00247574	0.0119074	0.0109086	0.345104	0.0890325	0.136168	0.0732137	0.100249	0.268949	0.124802	0.0630037	0.016618	0.034604	0.236944	0.218718	0.132786	0.0121141	0.170013	0.0654414	0.0695069	0.0622507	0.0160397	0.0132887	0.15596	0.0371121	0.0697274	0.0272487	0.0364127
	Height	0.107817	0.3597	0.113545	0.223084	0.039558	0.110357	0.375566	0.326777	0.024274	0.235537	0.297535	0.0250975	0.173831	0.489435	0.259998	0.235349	0.108905	0.0101356	0.012547	0.0163582	0.00819621	0.0393423	0.0721523	0.178138	0	0.165363	0.458325	0.0154917	0.185197	0.072259	0.0746432	0.0846913	0.0267383	0.583549	0.0753418	0.450873	0.0435651	0.12617	0.0438037	0.0127216	0.105879	0.01369	4.25e-06	0.0191161	0.298491	0.560257	0.178642	0.127283
	Intracranial volume	0.318889	0.04276	0.238697	0.202395	0.253165	0.156256	0.200957	0.242172	0.0471791	0.0896374	0.202785	0.131398	0.350387	0.0318119	0.514831	0.153694	0.0302834	0.00749562	0.26637	0.0364907	0.129691	0.150713	0.158639	0.0837215	0.165797	0.101676	0.149302	0.34266	0.028355	0.075193	0.0739465	0.162471	0.00883875	0.353951	0.0874263	0.144031	0.0847682	0.0743281	0.17367	0.212329	0.123206	0.0824246	0.103633	0.0346061	0.071184	0.126447	0.120229	0.23931
	Major Depressive Disorder	0.0736059	0.0630393	0.192718	0.00640222	0.114536	0.127344	0.0103675	0.110854	0.0294741	0.223093	0.0441469	0.0375846	0.270767	0.222384	0.0370219	0.120517	0.130287	0.0341989	0.00534425	0.0532521	0.144756	0.203152	0.115512	0.0910205	0.0214032	0.0246279	0.0255275	0.0290788	0.0406116	0.0446543	0.131398	0.150515	0.0648539	0.059054	0.0551668	0.0284616	0.0451594	0.18507	0.154414	0.0805474	0.0363681	0.134515	0.0580579	0.00618343	0.0192325	0.02339	0.187549	0.0735554
P-value threshold of SNPs inclusion -- for association analyses between GPS at Best-fit and target phenotypes
		Academic self-concept	Agreeableness	ARBQ Anxiety	Attachment total	Autism Quotient: Attention Switching	Autism Quotient: Attention to Detail	Autism Quotient: Imagination	Autism Quotient: Social	BMI	Callous Unemotional Traits	Chaos at Home	Cognitive Disorganisation	Conners: Impulsivity	Conners: Inattention	Conscientiousness	Curiosity Explore	Curiosity Flow	Extraversion	g	GCSE English	GCSE maths	GCSE science	Grandiosity	GRIT	Height	Insomnia	Life Satisfaction	menarche	Mill Hill Vocabulary	Neuroticism	Openness	Paranoid	Parental Control	Parental Monitoring	Peer Victimisation	PISA Attitudes to School	PISA Homework Behaviour	PISA Homework Feedback	PISA Homework total	PISA maths interest	PISA maths self-efficacy	PISA time spent on maths	Puberty	Raven's Progressive Matrices	SANS (negative symptoms)	SDQ Conduct	SDQ Hyperactivity	SDQ Prosocial
	Adult IQ	0.0691	0.0006	0.0036	0.4641	0.0001	0.1246	0.0001	0.0076	0.0516	0.0266	0.3406	0.0051	0.0011	0.0011	0.0006	0.0251	0.0291	0.0136	0.0001	0.0001	0.0026	0.4281	0.0056	0.2041	0.0126	0.0056	0.0001	0.0291	0.1126	0.4941	0.1446	0.0001	0.0966	0.0011	0.0051	0.0531	0.0016	0.0276	0.0691	0.0671	0.0691	0.0231	0.0001	0.0001	0.0001	0.0061	0.0011	0.0176
	Alzheimer's	0.0076	0.2736	0.1716	0.4911	0.0096	0.3766	0.1761	0.0411	0.0141	0.0001	0.0096	0.0101	0.0571	0.3886	0.0026	0.0001	0.0001	0.0046	0.0001	0.0001	0.0016	0.0176	0.4996	0.0076	0.0166	0.2026	0.0096	0.0241	0.0006	0.0076	0.0001	0.0026	0.0041	0.0106	0.0021	0.4996	0.0096	0.1801	0.4941	0.1921	0.0011	0.0106	0.0011	0.0031	0.3816	0.0086	0.0261	0.0081
	Attention-Deficit Hyperactivty Disoder	0.0081	0.0021	0.0046	0.0056	0.0646	0.1276	0.0036	0.0026	0.0016	0.0156	0.0976	0.2216	0.0001	0.0001	0.3611	0.0001	0.0016	0.1361	0.0006	0.0161	0.0186	0.2611	0.0056	0.2851	0.0001	0.0076	0.5001	0.0051	0.0041	0.0036	0.1766	0.0081	0.0036	0.0021	0.0046	0.2921	0.0001	0.0076	0.0076	0.0076	0.4996	0.0131	0.0076	0.3181	0.0091	0.0006	0.0021	0.0001
	Autism Spectrum Disorder	0.0046	0.0046	0.0016	0.0666	0.0486	0.0011	0.0066	0.0266	0.0296	0.0016	0.0216	0.1711	0.0901	0.0006	0.4996	0.3016	0.0266	0.0001	0.2801	0.0001	0.4226	0.3951	0.4591	0.0296	0.0626	0.0036	0.0921	0.3246	0.5001	0.0016	0.0036	0.0271	0.0816	0.0451	0.0341	0.0316	0.0091	0.0401	0.0401	0.0706	0.3406	0.0081	0.0856	0.0181	0.0006	0.0006	0.0486	0.0001
	Bipolar Disorder	0.0171	0.0016	0.0046	0.3306	0.0046	0.0811	0.0031	0.2736	0.0026	0.0001	0.0001	0.0006	0.0031	0.0051	0.0006	0.1621	0.0201	0.0066	0.0016	0.2376	0.2636	0.2686	0.0031	0.3481	0.1391	0.0001	0.0006	0.1721	0.0006	0.0011	0.0391	0.0006	0.0021	0.0001	0.0016	0.1021	0.4736	0.0011	0.4821	0.0091	0.0006	0.0046	0.0036	0.0016	0.0026	0.0031	0.0016	0.1566
	Body Mass Index	0.4691	0.0511	0.1261	0.0651	0.0101	0.0061	0.0611	0.1146	0.0101	0.4506	0.0201	0.0196	0.0556	0.4976	0.0311	0.3421	0.1506	0.0301	0.0436	0.4431	0.2321	0.4836	0.0821	0.3961	0.0321	0.0276	0.1521	0.0086	0.0156	0.0106	0.0041	0.0036	0.3671	0.4921	0.0006	0.0296	0.0156	0.0106	0.0106	0.0071	0.0656	0.0001	0.4986	0.0391	0.4976	0.0566	0.3591	0.0111
	Child IQ	0.0001	0.0051	0.0016	0.0001	0.0001	0.0891	0.0011	0.0176	0.1496	0.0016	0.0511	0.4206	0.0021	0.0901	0.0001	0.0156	0.0176	0.3106	0.1701	0.0261	0.0161	0.0251	0.3721	0.4641	0.3796	0.0001	0.0001	0.0746	0.0411	0.0001	0.1036	0.0001	0.0011	0.0001	0.0356	0.0376	0.0006	0.0521	0.0521	0.0646	0.0646	0.0001	0.0101	0.1701	0.0026	0.0021	0.0246	0.0301
	College	0.0271	0.1071	0.0061	0.0701	0.0066	0.0196	0.0436	0.0026	0.0016	0.0231	0.1481	0.0216	0.0151	0.0221	0.2096	0.0026	0.1921	0.0701	0.0441	0.0691	0.0211	0.0691	0.0001	0.0161	0.0146	0.0076	0.0051	0.3126	0.0636	0.0051	0.1051	0.0006	0.0291	0.0091	0.0006	0.0196	0.0241	0.0001	0.1061	0.0266	0.0266	0.0001	0.0381	0.0436	0.0221	0.0166	0.2181	0.0231
	Ever smoked	0.0036	0.0006	0.0836	0.4181	0.1141	0.3876	0.0106	0.0296	0.0391	0.1141	0.0001	0.0001	0.2431	0.0001	0.1361	0.0366	0.0011	0.0056	0.4646	0.2391	0.2306	0.2321	0.0311	0.0296	0.0171	0.0001	0.0116	0.0041	0.0011	0.0471	0.0021	0.0026	0.0101	0.0001	0.0236	0.0316	0.0026	0.0316	0.0491	0.0006	0.0026	0.0056	0.0001	0.3486	0.0026	0.0041	0.0036	0.0006
	Height	0.0001	0.0001	0.0111	0.0261	0.1201	0.1401	0.0026	0.1601	0.3301	0.0016	0.4901	0.0421	0.2501	0.0001	0.0761	0.0001	0.0891	0.0096	0.0001	0.0041	0.0001	0.0001	0.3001	0.0231	0.0016	0.1001	0.0036	0.4901	0.0001	0.0161	0.4901	0.0026	0.0001	0.0091	0.0026	0.0036	0.0016	0.0006	0.0006	0.0001	0.0031	0.0031	0.0001	0.0001	0.0086	0.0036	0.2501	0.0151
	Intracranial volume	0.0121	0.0001	0.0196	0.0041	0.0041	0.0186	0.1751	0.0236	0.0276	0.1621	0.1376	0.0001	0.0006	0.1226	0.0001	0.0016	0.0531	0.0001	0.0936	0.0471	0.0486	0.3741	0.1951	0.0011	0.0016	0.0011	0.1786	0.3601	0.0011	0.0036	0.0001	0.0191	0.0066	0.0186	0.1291	0.0016	0.0041	0.0241	0.0016	0.0246	0.0126	0.0006	0.0646	0.0136	0.0006	0.1566	0.0221	0.1556
	Major Depressive Disorder	0.2341	0.0631	0.0016	0.0226	0.0341	0.0021	0.0301	0.0381	0.0026	0.0036	0.0446	0.0096	0.0181	0.1316	0.0021	0.0191	0.0016	0.3801	0.0001	0.0341	0.1346	0.1516	0.3816	0.2421	0.0031	0.0031	0.4721	0.0011	0.0001	0.1101	0.0151	0.4841	0.0106	0.3076	0.0001	0.0011	0.1151	0.0051	0.0041	0.0031	0.1151	0.0071	0.0001	0.3596	0.0001	0.0006	0.0181	0.0001
	Schizophrenia	0.0141	0.0001	0.4841	0.0001	0.0001	0.1501	0.0911	0.0896	0.0146	0.0016	0.3456	0.0061	0.4611	0.0001	0.0021	0.1566	0.0126	0.0051	0.0001	0.0076	0.4191	0.0521	0.0001	0.1756	0.0001	0.0021	0.0201	0.1191	0.0001	0.0001	0.2641	0.2536	0.0291	0.2516	0.0041	0.0011	0.0096	0.0041	0.0136	0.0006	0.0046	0.0016	0.4881	0.0001	0.0001	0.0011	0.0001	0.0011
Correlations (Pearon's) for association analyses between GPS at Best-fit and target phenotypes
		Academic self-concept	Agreeableness	ARBQ Anxiety	Attachment total	Autism Quotient: Attention Switching	Autism Quotient: Attention to Detail	Autism Quotient: Imagination	Autism Quotient: Social	BMI	Callous Unemotional Traits	Chaos at Home	Cognitive Disorganisation	Conners: Impulsivity	Conners: Inattention	Conscientiousness	Curiosity Explore	Curiosity Flow	Extraversion	g	GCSE English	GCSE maths	GCSE science	Grandiosity	GRIT	Height	Insomnia	Life Satisfaction	menarche	Mill Hill Vocabulary	Neuroticism	Openness	Paranoid	Parental Control	Parental Monitoring	Peer Victimisation	PISA Attitudes to School	PISA Homework Behaviour	PISA Homework Feedback	PISA Homework total	PISA maths interest	PISA maths self-efficacy	PISA time spent on maths	Puberty	Raven's Progressive Matrices	SANS (negative symptoms)	SDQ Conduct	SDQ Hyperactivity	SDQ Prosocial
	Adult IQ	0.0598907	-0.0443526	0.0205539	-0.0408052	-0.0397899	0.0532889	-0.0511742	-0.0191323	-0.039021	0.0444926	0.0423571	-0.023163	-0.0488486	-0.0478832	0.0480035	0.0455934	0.0391535	0.0592781	0.0804392	0.0522425	0.066472	0.0562945	0.0345493	-0.0462485	0.0256069	-0.0380512	-0.0404281	-0.0456164	0.0507509	0.051534	-0.0258266	0.0409958	-0.0251341	-0.0285576	-0.0460127	0.0975407	0.0506239	-0.0353742	0.0261043	0.0753391	0.0890249	0.0351505	0.0544137	0.0758631	-0.0200337	-0.0147093	-0.0460871	-0.0433388
	Alzheimer's	0.0796611	-0.044089	0.0528485	-0.0455637	-0.028473	-0.0406965	0.0281001	0.0397234	0.0612907	0.0304784	-0.0440435	-0.0334583	0.0571611	0.0376468	0.0635483	0.0407537	0.0596862	-0.0729867	0.0632329	-0.0277791	0.038608	-0.022891	-0.031619	0.0281547	-0.0315292	-0.0534042	0.0365195	0.0458344	0.0594979	-0.0423438	0.0478865	-0.0239775	-0.0299923	0.0497391	0.0409716	-0.0294695	0.102113	-0.0767424	-0.051109	-0.045288	0.0404782	0.0383135	0.0415892	0.0471188	0.0433514	-0.0319238	-0.0284926	0.0397144
	Attention-Deficit Hyperactivty Disoder	-0.0351729	-0.0665589	-0.0255633	0.0632935	0.0370846	0.0324788	0.0357387	-0.0476283	0.0634614	-0.0278358	-0.0566448	-0.0569212	-0.0441191	-0.022467	0.0340525	-0.0513435	0.0466793	-0.0466482	0.0470993	0.0441607	0.055159	0.0533132	-0.0348461	0.044902	-0.0354639	-0.0556375	0.0532589	0.0485148	0.041288	-0.0618948	-0.0757379	-0.0346968	0.0317343	-0.0371499	-0.059131	0.0468234	-0.0457416	0.0584891	0.055344	0.0594688	0.0501918	0.0543695	-0.0489909	0.039526	-0.0410699	0.0240381	0.0235098	0.0189071
	Autism Spectrum Disorder	-0.0483516	0.0646048	0.0272673	-0.0787977	0.0470971	-0.0318585	0.0383195	0.0446441	0.0412251	0.0334316	-0.0735852	-0.0320912	0.0306729	0.0239845	0.0709797	0.0340394	0.0378347	0.0656102	0.0605223	0.0299129	0.0409632	0.0458516	-0.0405902	0.0602759	-0.0826097	-0.0232047	0.0373828	-0.0474258	0.0740592	0.0302573	-0.0845565	0.0287179	-0.0456206	0.0333952	-0.0439784	0.0644273	0.0479339	0.058	0.056387	0.0247694	0.0692438	0.0393411	-0.0609701	-0.0333929	0.0487185	0.029472	0.0404108	-0.0201395
	Bipolar Disorder	0.0751516	0.027151	-0.0738975	0.0471552	-0.038045	0.0370536	-0.0561884	-0.0412131	0.0465676	-0.0437945	-0.0413622	-0.0484755	-0.0299415	-0.0294547	0.0619515	0.0854417	0.0454419	0.0584183	-0.0388496	0.0391049	0.0323578	0.0553682	-0.0507303	0.0550843	0.0659555	-0.0482003	0.0583148	-0.0367198	-0.0548919	-0.0573492	0.0581228	-0.0647648	0.0754424	0.0560008	-0.0710283	-0.0337242	0.0477764	-0.0399894	0.0398671	-0.0523621	0.0375418	-0.0646525	0.0624683	-0.0322349	-0.0439864	-0.0251481	-0.0194993	0.0367692
	Body Mass Index	-0.0366909	-0.093936	0.0235219	-0.0686623	-0.0206949	0.0349662	0.0217595	0.0218019	0.210205	0.0271882	0.0945526	0.0729419	0.0337959	0.0335942	0.0131906	0.0330624	0.0830081	0.052705	-0.0682658	-0.041181	-0.0332183	-0.0408335	0.060078	0.0680689	-0.037574	0.0641297	-0.0423505	-0.14353	-0.0528948	0.0502429	-0.0384109	0.0513268	-0.0434222	0.0473219	0.0712782	0.0297146	-0.0530307	-0.0556747	-0.0636402	-0.0569694	-0.0659319	-0.0447092	0.0543124	-0.0477379	0.0471806	0.0510695	0.0246245	0.0317137
	Child IQ	-0.0432941	-0.0720086	-0.0549014	-0.0689889	0.0376234	0.0508532	-0.0471906	0.0330364	-0.081016	-0.0480039	0.0325105	-0.026141	-0.0700087	-0.0712673	-0.0479495	0.0449085	0.0628924	0.0276853	0.0890092	0.109537	0.102772	0.109601	-0.0500666	-0.0557357	0.0717036	0.0391137	-0.0203294	0.0633351	0.0698791	0.0800938	-0.0448431	0.0466689	0.0522514	-0.0320565	0.0501607	-0.0447693	-0.0542383	-0.0895208	-0.0858532	0.0747355	0.0803419	0.052626	0.0762536	0.102819	-0.0434462	-0.0451026	-0.0626324	-0.0536236
	College	0.119392	0.0377171	-0.0519044	0.0402038	-0.0583048	0.0434965	-0.080411	-0.0358353	0.0412575	-0.0781963	-0.102955	-0.0451311	-0.0696008	-0.0744691	0.0586731	0.0343991	-0.061482	0.0527315	0.186224	0.151903	0.168308	0.151499	-0.0229276	-0.0534035	0.0549364	-0.0460818	0.040418	0.109917	0.128519	-0.0706874	0.0312637	-0.0308245	-0.0515737	-0.0390752	-0.0528652	0.0498829	0.0945582	-0.031764	0.0673966	0.120142	0.1633	0.0681949	-0.050746	0.163049	-0.0790139	-0.102959	-0.0673941	0.0612429
	Ever smoked	-0.0501014	-0.0601419	-0.042268	-0.0206988	-0.053918	-0.0698325	0.0295335	-0.0317246	0.137756	-0.0342167	-0.0358436	-0.0343474	0.0381129	-0.0253374	-0.073459	-0.0449229	-0.0503112	0.0602521	-0.0349041	-0.0505749	-0.0594181	-0.0492861	-0.0547381	-0.0284543	0.0539659	-0.0363942	-0.038537	0.0550997	0.0315839	0.0464558	0.0562808	0.0515409	0.0627532	-0.0351945	-0.035786	-0.0436744	-0.0728291	-0.0398702	-0.0535117	-0.0526363	-0.0540894	-0.070088	0.0758133	-0.042366	-0.0448035	0.0389777	0.047464	-0.0449597
	Height	0.0484461	-0.0277695	0.0339959	-0.0364997	-0.0441697	-0.0342995	-0.0190442	-0.0210512	-0.0715239	-0.0255103	0.0294878	-0.048206	-0.0291921	-0.0148356	-0.0341467	0.0336699	-0.0455115	-0.0777427	0.0748069	0.0468826	0.0519207	0.0403911	-0.0386802	-0.0405728	0.401605	-0.0338813	0.0159577	0.081076	0.0378491	0.0543914	-0.0539679	-0.0371138	-0.0657867	-0.016318	-0.051725	0.0219135	0.0586162	0.0444342	0.0585499	0.0722056	0.0469177	0.0717511	0.140318	0.0699169	0.0223545	-0.0125219	-0.0289226	-0.0327753
	Intracranial volume	0.0300393	0.0613797	-0.0253156	-0.0381877	0.0245293	-0.0304599	-0.0274822	-0.0251061	0.0630307	0.0364955	0.0360488	-0.032478	-0.020047	0.0460547	0.0197491	-0.0404717	-0.0614748	0.0808415	-0.0333437	0.0408461	0.0297715	0.0281739	0.0303277	0.0520988	-0.0439901	0.039971	0.031023	-0.0318267	-0.0625896	-0.0538415	0.0540978	-0.0300721	-0.0777182	0.0275882	0.0497135	-0.0424476	-0.0500722	0.0518396	-0.0395318	0.0361803	0.044728	-0.0505811	-0.0498746	0.0630592	-0.0387853	0.0328475	0.0334118	-0.0252943
	Major Depressive Disorder	-0.0538906	-0.0563248	0.0279859	0.0815691	-0.0338718	-0.032755	-0.0550548	-0.0342201	-0.069127	-0.026201	0.0569383	-0.0447545	-0.0236409	0.0261867	0.063178	0.044043	-0.0429543	-0.0640633	-0.0834427	0.0377519	-0.0286518	-0.0249519	-0.033859	-0.050912	-0.0729713	-0.0548581	-0.0480313	0.0731185	-0.0584611	0.0607473	-0.0456811	0.0309524	0.0548453	-0.0561514	0.0557671	0.0636196	-0.0581788	0.0385097	0.0413784	0.0506787	-0.0607003	0.0435913	-0.0580676	-0.0816553	0.0503091	-0.0487097	-0.0283404	-0.0384557
	Schizophrenia	0.0462772	0.0256276	0.0290398	0.0286771	-0.0210713	-0.0356435	-0.0816103	-0.0390674	0.0450367	0.0320257	-0.0315843	-0.0486289	0.0352969	-0.0266227	0.0553162	0.0778847	0.0193004	0.0493585	-0.0522597	0.0583526	-0.0158052	0.020679	-0.0313655	0.0732923	0.0562092	0.033393	-0.0276828	-0.0609314	-0.0497499	-0.0404315	0.0404483	-0.0413471	-0.0448288	0.0278504	-0.0443594	-0.0228429	0.0774911	-0.0576148	0.0353976	-0.0243212	-0.0268109	0.0211491	-0.0436816	-0.0497742	-0.034295	0.0459214	-0.0401464	-0.0306028
[truncated: 2 more columns]
